# Supplementary material for: Is takeout culture associated with rising colorectal cancer in young Chinese adults? An ecological analysis of GBD and CHNS data
Source: Front Public Health. 2025 Oct 23;13:1665377. doi: 10.3389/fpubh.2025.1665377 (PMC12589040; doi:10.3389/fpubh.2025.1665377)
Supplement: Supplementary file 2 [file Table_2.XLSX]

## Sheet: appendicitis
measure_id	measure_name	location_id	location_name	sex_id	sex_name	age_id	age_name	cause_id	cause_name	metric_id	metric_name	year	val	upper	lower
6	Incidence	6	China	1	Male	9	20-24 years	529	Appendicitis	1	Number	2010	400500.1935240177	624169.9304089826	228065.80162172252
6	Incidence	6	China	2	Female	9	20-24 years	529	Appendicitis	1	Number	2010	354303.9028597664	549681.203818383	208850.64926593524
6	Incidence	6	China	3	Both	9	20-24 years	529	Appendicitis	1	Number	2010	754804.0963837841	1170046.612936535	438891.4858262804
6	Incidence	6	China	1	Male	9	20-24 years	529	Appendicitis	3	Rate	2010	623.5923800604501	971.85374379242	355.106
6	Incidence	6	China	2	Female	9	20-24 years	529	Appendicitis	3	Rate	2010	555.5843399177099	861.95570052607	327.49893291389
6	Incidence	6	China	3	Both	9	20-24 years	529	Appendicitis	3	Rate	2010	589.7087801146399	914.1269424712399	342.89448606506
6	Incidence	6	China	1	Male	9	20-24 years	529	Appendicitis	1	Number	2021	243783.31741380552	378978.1741549317	138049.8161969048
6	Incidence	6	China	2	Female	9	20-24 years	529	Appendicitis	1	Number	2021	182442.8277784575	282880.6139492253	106128.03519724109
6	Incidence	6	China	3	Both	9	20-24 years	529	Appendicitis	1	Number	2021	426226.1451922633	663079.1925571902	244183.0998693582
6	Incidence	6	China	1	Male	9	20-24 years	529	Appendicitis	3	Rate	2021	627.21629926618	975.05149416204	355.18055848925
6	Incidence	6	China	2	Female	9	20-24 years	529	Appendicitis	3	Rate	2021	531.80012055404	824.565	309.35116824976
6	Incidence	6	China	3	Both	9	20-24 years	529	Appendicitis	3	Rate	2021	582.482	906.166	333.70127890436
6	Incidence	6	China	1	Male	10	25-29 years	529	Appendicitis	1	Number	2010	279788.39882427594	444338.7271680938	158006.58014228186
6	Incidence	6	China	2	Female	10	25-29 years	529	Appendicitis	1	Number	2010	246599.5313823296	388607.7015950539	142061.93188574462
6	Incidence	6	China	3	Both	10	25-29 years	529	Appendicitis	1	Number	2010	526387.9302066055	827323.578692494	300224.0707539752
6	Incidence	6	China	1	Male	10	25-29 years	529	Appendicitis	3	Rate	2010	547.71280271555	869.8359568694899	309.31313528686
6	Incidence	6	China	2	Female	10	25-29 years	529	Appendicitis	3	Rate	2010	487.59565034081	768.3851786924499	280.89583008617
6	Incidence	6	China	3	Both	10	25-29 years	529	Appendicitis	3	Rate	2010	517.80456803251	813.8331137642899	295.32857109529
6	Incidence	6	China	1	Male	10	25-29 years	529	Appendicitis	1	Number	2021	250960.05448870375	397180.9114578357	140668.63844599674
6	Incidence	6	China	2	Female	10	25-29 years	529	Appendicitis	1	Number	2021	191211.2752365135	299578.4557448323	109203.420416515
6	Incidence	6	China	3	Both	10	25-29 years	529	Appendicitis	1	Number	2021	442171.3297252174	695734.4813754533	250344.75709783373
6	Incidence	6	China	1	Male	10	25-29 years	529	Appendicitis	3	Rate	2021	550.1611371632899	870.71029033839	308.37743579684
6	Incidence	6	China	2	Female	10	25-29 years	529	Appendicitis	3	Rate	2021	467.89436313057996	733.06906501717	267.22098257158
6	Incidence	6	China	3	Both	10	25-29 years	529	Appendicitis	3	Rate	2021	511.28670382351	804.4840671598399	289.47590463541
6	Incidence	6	China	1	Male	11	30-34 years	529	Appendicitis	1	Number	2010	224598.1635489927	374874.405956812	132556.00034535865
6	Incidence	6	China	2	Female	11	30-34 years	529	Appendicitis	1	Number	2010	235769.1998521117	391386.5198620026	141483.55667205603
6	Incidence	6	China	3	Both	11	30-34 years	529	Appendicitis	1	Number	2010	460367.36340110464	762852.4701957728	273746.3930991674
6	Incidence	6	China	1	Male	11	30-34 years	529	Appendicitis	3	Rate	2010	451.93608393224997	754.32171090569	266.72898278055004
6	Incidence	6	China	2	Female	11	30-34 years	529	Appendicitis	3	Rate	2010	491.74546284878994	816.31759145403	295.09323993479
6	Incidence	6	China	3	Both	11	30-34 years	529	Appendicitis	3	Rate	2010	471.48372182408	781.27284956389	280.35646858368
6	Incidence	6	China	1	Male	11	30-34 years	529	Appendicitis	1	Number	2021	286606.40621170145	483313.5909840867	167240.77326206508
6	Incidence	6	China	2	Female	11	30-34 years	529	Appendicitis	1	Number	2021	277856.6189227253	467035.7025294347	164518.70680680266
6	Incidence	6	China	3	Both	11	30-34 years	529	Appendicitis	1	Number	2021	564463.0251344267	943685.871108775	330619.6452825924
6	Incidence	6	China	1	Male	11	30-34 years	529	Appendicitis	3	Rate	2021	457.22568122408995	771.03435615228	266.80065353008
6	Incidence	6	China	2	Female	11	30-34 years	529	Appendicitis	3	Rate	2021	475.21646324824	798.76828425822	281.37533052126
6	Incidence	6	China	3	Both	11	30-34 years	529	Appendicitis	3	Rate	2021	465.90816811076996	778.919	272.89368198805
6	Incidence	6	China	1	Male	12	35-39 years	529	Appendicitis	1	Number	2010	206067.5798586004	336338.4330177917	121784.40252739876
6	Incidence	6	China	2	Female	12	35-39 years	529	Appendicitis	1	Number	2010	246933.12342546196	387312.2854728655	149357.75738511133
6	Incidence	6	China	3	Both	12	35-39 years	529	Appendicitis	1	Number	2010	453000.7032840632	728067.0742691343	270421.4826746706
6	Incidence	6	China	1	Male	12	35-39 years	529	Appendicitis	3	Rate	2010	339.91951328268004	554.808	200.88989670739
6	Incidence	6	China	2	Female	12	35-39 years	529	Appendicitis	3	Rate	2010	425.88099092273	667.99033538132	257.59456177765003
6	Incidence	6	China	3	Both	12	35-39 years	529	Appendicitis	3	Rate	2010	381.943	613.86289977479	228.00332741693
6	Incidence	6	China	1	Male	12	35-39 years	529	Appendicitis	1	Number	2021	188505.87934017397	308036.34545089863	111090.84008080263
6	Incidence	6	China	2	Female	12	35-39 years	529	Appendicitis	1	Number	2021	213036.98027329985	336980.3665974935	127921.3372352412
6	Incidence	6	China	3	Both	12	35-39 years	529	Appendicitis	1	Number	2021	401542.8596134735	644325.9992364964	239350.00987216175
6	Incidence	6	China	1	Male	12	35-39 years	529	Appendicitis	3	Rate	2021	346.73419507623004	566.59630282088	204.33841719201
6	Incidence	6	China	2	Female	12	35-39 years	529	Appendicitis	3	Rate	2021	412.88517088519	653.0988003541501	247.92326250812
6	Incidence	6	China	3	Both	12	35-39 years	529	Appendicitis	3	Rate	2021	378.94537800122004	608.065	225.88019633299

## Sheet: cholecystitis
measure_id	measure_name	location_id	location_name	sex_id	sex_name	age_id	age_name	cause_id	cause_name	metric_id	metric_name	year	val	upper	lower
6	Incidence	6	China	1	Male	9	20-24 years	534	Gallbladder and biliary diseases	1	Number	2010	251416.8249013796	338093.57704450295	184448.50540313375
6	Incidence	6	China	2	Female	9	20-24 years	534	Gallbladder and biliary diseases	1	Number	2010	658942.6509777191	879205.3539412129	487094.7841004554
6	Incidence	6	China	3	Both	9	20-24 years	534	Gallbladder and biliary diseases	1	Number	2010	910359.4758790996	1212231.3939673237	672153.1563902638
6	Incidence	6	China	1	Male	9	20-24 years	534	Gallbladder and biliary diseases	3	Rate	2010	391.46452052361	526.42316233909	287.193
6	Incidence	6	China	2	Female	9	20-24 years	534	Gallbladder and biliary diseases	3	Rate	2010	1033.28869603784	1378.68288291164	763.81386690206
6	Incidence	6	China	3	Both	9	20-24 years	534	Gallbladder and biliary diseases	3	Rate	2010	711.24014636178	947.08481310317	525.13575350758
6	Incidence	6	China	1	Male	9	20-24 years	534	Gallbladder and biliary diseases	1	Number	2021	149091.77241569108	199868.59417312348	109624.02928793636
6	Incidence	6	China	2	Female	9	20-24 years	534	Gallbladder and biliary diseases	1	Number	2021	355605.41113338433	474413.55457533407	261067.69360511983
6	Incidence	6	China	3	Both	9	20-24 years	534	Gallbladder and biliary diseases	1	Number	2021	504697.1835490755	674352.3434621838	371361.1036914789
6	Incidence	6	China	1	Male	9	20-24 years	534	Gallbladder and biliary diseases	3	Rate	2021	383.58978267111	514.23059340852	282.04546024745
6	Incidence	6	China	2	Female	9	20-24 years	534	Gallbladder and biliary diseases	3	Rate	2021	1036.54938269232	1382.86162622954	760.9826739835299
6	Incidence	6	China	3	Both	9	20-24 years	534	Gallbladder and biliary diseases	3	Rate	2021	689.72052406519	921.57172042571	507.50307987523996
6	Incidence	6	China	1	Male	10	25-29 years	534	Gallbladder and biliary diseases	1	Number	2010	306090.3920366183	402186.504224984	223457.60133922315
6	Incidence	6	China	2	Female	10	25-29 years	534	Gallbladder and biliary diseases	1	Number	2010	807603.4627850708	1055012.4935905023	595575.3524004344
6	Incidence	6	China	3	Both	10	25-29 years	534	Gallbladder and biliary diseases	1	Number	2010	1113693.8548216885	1461486.8638749218	817751.5141707184
6	Incidence	6	China	1	Male	10	25-29 years	534	Gallbladder and biliary diseases	3	Rate	2010	599.20149374018	787.31891089518	437.43982821271004
6	Incidence	6	China	2	Female	10	25-29 years	534	Gallbladder and biliary diseases	3	Rate	2010	1596.85597716587	2086.0522323231	1177.61761205624
6	Incidence	6	China	3	Both	10	25-29 years	534	Gallbladder and biliary diseases	3	Rate	2010	1095.53379233082	1437.65563533518	804.41713279198
6	Incidence	6	China	1	Male	10	25-29 years	534	Gallbladder and biliary diseases	1	Number	2021	267494.21607451484	353976.96438916225	195134.59957144083
6	Incidence	6	China	2	Female	10	25-29 years	534	Gallbladder and biliary diseases	1	Number	2021	651764.7778391058	849277.5991292365	475706.7830588857
6	Incidence	6	China	3	Both	10	25-29 years	534	Gallbladder and biliary diseases	1	Number	2021	919258.9939136208	1201307.5138813765	670309.3642668322
6	Incidence	6	China	1	Male	10	25-29 years	534	Gallbladder and biliary diseases	3	Rate	2021	586.40775481176	775.99747758549	427.77912771357
6	Incidence	6	China	2	Female	10	25-29 years	534	Gallbladder and biliary diseases	3	Rate	2021	1594.8696815120697	2078.1839401161296	1164.0554251883
6	Incidence	6	China	3	Both	10	25-29 years	534	Gallbladder and biliary diseases	3	Rate	2021	1062.94748067519	1389.0827327781	775.08477451716
6	Incidence	6	China	1	Male	11	30-34 years	534	Gallbladder and biliary diseases	1	Number	2010	419778.3706723369	558740.723679647	315517.9306544219
6	Incidence	6	China	2	Female	11	30-34 years	534	Gallbladder and biliary diseases	1	Number	2010	1049231.1280794027	1378991.5666169603	794844.4075312079
6	Incidence	6	China	3	Both	11	30-34 years	534	Gallbladder and biliary diseases	1	Number	2010	1469009.4987517388	1932333.8815500373	1114253.8966354704
6	Incidence	6	China	1	Male	11	30-34 years	534	Gallbladder and biliary diseases	3	Rate	2010	844.6774005778399	1124.29723646504	634.8847013580499
6	Incidence	6	China	2	Female	11	30-34 years	534	Gallbladder and biliary diseases	3	Rate	2010	2188.38867433239	2876.17231858953	1657.81251885057
6	Incidence	6	China	3	Both	11	30-34 years	534	Gallbladder and biliary diseases	3	Rate	2010	1504.48124895192	1978.99339247079	1141.15946526155
6	Incidence	6	China	1	Male	11	30-34 years	534	Gallbladder and biliary diseases	1	Number	2021	514180.0111197621	683412.3740842312	390221.454793987
6	Incidence	6	China	2	Female	11	30-34 years	534	Gallbladder and biliary diseases	1	Number	2021	1238652.635076217	1635793.6969390828	931407.4759726132
6	Incidence	6	China	3	Both	11	30-34 years	534	Gallbladder and biliary diseases	1	Number	2021	1752832.6461959772	2318620.985912929	1320005.8184547485
6	Incidence	6	China	1	Male	11	30-34 years	534	Gallbladder and biliary diseases	3	Rate	2021	820.27582343149	1090.2536772567	622.524
6	Incidence	6	China	2	Female	11	30-34 years	534	Gallbladder and biliary diseases	3	Rate	2021	2118.45996944828	2797.68788045087	1592.9804670148098
6	Incidence	6	China	3	Both	11	30-34 years	534	Gallbladder and biliary diseases	3	Rate	2021	1446.7892684369301	1913.7913521131497	1089.5337079436802
6	Incidence	6	China	1	Male	12	35-39 years	534	Gallbladder and biliary diseases	1	Number	2010	673947.0017949451	879205.8417847758	499762.5715214129
6	Incidence	6	China	2	Female	12	35-39 years	534	Gallbladder and biliary diseases	1	Number	2010	1555068.8830590956	2013265.1621944804	1151092.2138557737
6	Incidence	6	China	3	Both	12	35-39 years	534	Gallbladder and biliary diseases	1	Number	2010	2229015.88485404	2885325.8190365755	1644552.6551012131
6	Incidence	6	China	1	Male	12	35-39 years	534	Gallbladder and biliary diseases	3	Rate	2010	1111.71168694104	1450.29714048103	824.38513707508
6	Incidence	6	China	2	Female	12	35-39 years	534	Gallbladder and biliary diseases	3	Rate	2010	2681.9985414805	3472.24118972607	1985.26745168846
6	Incidence	6	China	3	Both	12	35-39 years	534	Gallbladder and biliary diseases	3	Rate	2010	1879.37375975166	2432.73530237152	1386.58908961949
6	Incidence	6	China	1	Male	12	35-39 years	534	Gallbladder and biliary diseases	1	Number	2021	581620.8480252272	766690.7926951703	433308.5867933694
6	Incidence	6	China	2	Female	12	35-39 years	534	Gallbladder and biliary diseases	1	Number	2021	1305583.2433122522	1695469.3916359623	973306.811998338
6	Incidence	6	China	3	Both	12	35-39 years	534	Gallbladder and biliary diseases	1	Number	2021	1887204.09133748	2460917.81263692	1402224.581998855
6	Incidence	6	China	1	Male	12	35-39 years	534	Gallbladder and biliary diseases	3	Rate	2021	1069.82252906636	1410.23673005866	797.0197247285499
6	Incidence	6	China	2	Female	12	35-39 years	534	Gallbladder and biliary diseases	3	Rate	2021	2530.33984911112	3285.9748978707	1886.3577059725499
6	Incidence	6	China	3	Both	12	35-39 years	534	Gallbladder and biliary diseases	3	Rate	2021	1780.9985923937102	2322.42563505506	1323.3120986877

## Sheet: diarrheal diseases
measure_id	measure_name	location_id	location_name	sex_id	sex_name	age_id	age_name	cause_id	cause_name	metric_id	metric_name	year	val	upper	lower
6	Incidence	6	China	1	Male	9	20-24 years	302	Diarrheal diseases	1	Number	2010	2936777.084433716	4112803.303947119	1979569.8493395515
6	Incidence	6	China	2	Female	9	20-24 years	302	Diarrheal diseases	1	Number	2010	2702492.803463036	3787014.087098786	1839861.0747905725
6	Incidence	6	China	3	Both	9	20-24 years	302	Diarrheal diseases	1	Number	2010	5639269.887896751	7882095.215733909	3832879.8243177393
6	Incidence	6	China	1	Male	9	20-24 years	302	Diarrheal diseases	3	Rate	2010	4572.66149031012	6403.77418662866	3082.25737167225
6	Incidence	6	China	2	Female	9	20-24 years	302	Diarrheal diseases	3	Rate	2010	4237.78193868404	5938.42095686039	2885.08817579241
6	Incidence	6	China	3	Both	9	20-24 years	302	Diarrheal diseases	3	Rate	2010	4405.8146772934	6158.07568703836	2994.52917167954
6	Incidence	6	China	1	Male	9	20-24 years	302	Diarrheal diseases	1	Number	2021	1578851.5796445685	2195547.497305632	1079310.3448150563
6	Incidence	6	China	2	Female	9	20-24 years	302	Diarrheal diseases	1	Number	2021	1276677.382327152	1777727.785538236	869758.3034706529
6	Incidence	6	China	3	Both	9	20-24 years	302	Diarrheal diseases	1	Number	2021	2855528.9619717184	3982792.599590959	1950239.499637315
6	Incidence	6	China	1	Male	9	20-24 years	302	Diarrheal diseases	3	Rate	2021	4062.13786644922	5648.79988808119	2776.8964973329603
6	Incidence	6	China	2	Female	9	20-24 years	302	Diarrheal diseases	3	Rate	2021	3721.3695605213898	5181.87457502856	2535.24666478112
6	Incidence	6	China	3	Both	9	20-24 years	302	Diarrheal diseases	3	Rate	2021	3902.3735347296097	5442.8950439462	2665.20252854096
6	Incidence	6	China	1	Male	10	25-29 years	302	Diarrheal diseases	1	Number	2010	2399681.82093848	3209237.092589618	1785096.2522374808
6	Incidence	6	China	2	Female	10	25-29 years	302	Diarrheal diseases	1	Number	2010	2193229.5322272917	2912348.130205322	1624291.4914395292
6	Incidence	6	China	3	Both	10	25-29 years	302	Diarrheal diseases	1	Number	2010	4592911.353165774	6122798.581162967	3416489.287832494
6	Incidence	6	China	1	Male	10	25-29 years	302	Diarrheal diseases	3	Rate	2010	4697.60884044825	6282.39144277367	3494.49825489044
6	Incidence	6	China	2	Female	10	25-29 years	302	Diarrheal diseases	3	Rate	2010	4336.62292105096	5758.519785524871	3211.67466001216
6	Incidence	6	China	3	Both	10	25-29 years	302	Diarrheal diseases	3	Rate	2010	4518.01863751738	6022.95929016613	3360.77949047857
6	Incidence	6	China	1	Male	10	25-29 years	302	Diarrheal diseases	1	Number	2021	1861338.951754209	2462927.678476903	1345183.2418614898
6	Incidence	6	China	2	Female	10	25-29 years	302	Diarrheal diseases	1	Number	2021	1524809.1636601572	2019052.6566623135	1113725.9274529368
6	Incidence	6	China	3	Both	10	25-29 years	302	Diarrheal diseases	1	Number	2021	3386148.115414363	4481519.723142434	2458643.141483952
6	Incidence	6	China	1	Male	10	25-29 years	302	Diarrheal diseases	3	Rate	2021	4080.47550208644	5399.29390397389	2948.94557439953
6	Incidence	6	China	2	Female	10	25-29 years	302	Diarrheal diseases	3	Rate	2021	3731.21099497909	4940.62578552236	2725.28951487325
6	Incidence	6	China	3	Both	10	25-29 years	302	Diarrheal diseases	3	Rate	2021	3915.4336615725897	5182.02174887619	2842.9512796970002
6	Incidence	6	China	1	Male	11	30-34 years	302	Diarrheal diseases	1	Number	2010	2399983.109805576	3056359.3871584088	1838464.561079168
6	Incidence	6	China	2	Female	11	30-34 years	302	Diarrheal diseases	1	Number	2010	2140472.0555769857	2726681.8093803846	1630666.3194710882
6	Incidence	6	China	3	Both	11	30-34 years	302	Diarrheal diseases	1	Number	2010	4540455.165382563	5765234.442874657	3471007.4858663823
6	Incidence	6	China	1	Male	11	30-34 years	302	Diarrheal diseases	3	Rate	2010	4829.24237228902	6150.00172172229	3699.35560047941
6	Incidence	6	China	2	Female	11	30-34 years	302	Diarrheal diseases	3	Rate	2010	4464.39748001375	5687.05924792639	3401.09210415626
6	Incidence	6	China	3	Both	11	30-34 years	302	Diarrheal diseases	3	Rate	2010	4650.09223141819	5904.445902144969	3554.8209061242205
6	Incidence	6	China	1	Male	11	30-34 years	302	Diarrheal diseases	1	Number	2021	2556841.4244839107	3246604.9637100603	1948491.7008075963
6	Incidence	6	China	2	Female	11	30-34 years	302	Diarrheal diseases	1	Number	2021	2180580.52947096	2778431.969526116	1663811.422632025
6	Incidence	6	China	3	Both	11	30-34 years	302	Diarrheal diseases	1	Number	2021	4737421.953954871	6009832.233277354	3613455.610966454
6	Incidence	6	China	1	Male	11	30-34 years	302	Diarrheal diseases	3	Rate	2021	4078.9512612223702	5179.337007217389	3108.4456800424
6	Incidence	6	China	2	Female	11	30-34 years	302	Diarrheal diseases	3	Rate	2021	3729.4334432658197	4751.93507735464	2845.60642406405
6	Incidence	6	China	3	Both	11	30-34 years	302	Diarrheal diseases	3	Rate	2021	3910.2713301889803	4960.51964748715	2982.5487397585603
6	Incidence	6	China	1	Male	12	35-39 years	302	Diarrheal diseases	1	Number	2010	3005148.883172016	3738958.700813545	2357891.016094653
6	Incidence	6	China	2	Female	12	35-39 years	302	Diarrheal diseases	1	Number	2010	2652518.09047309	3290527.510673292	2069185.1860238493
6	Incidence	6	China	3	Both	12	35-39 years	302	Diarrheal diseases	1	Number	2010	5657666.973645108	7037443.81863793	4431080.753706049
6	Incidence	6	China	1	Male	12	35-39 years	302	Diarrheal diseases	3	Rate	2010	4957.154087075611	6167.612695974331	3889.46755775209
6	Incidence	6	China	2	Female	12	35-39 years	302	Diarrheal diseases	3	Rate	2010	4574.7488920908	5675.11193907149	3568.68542057898
6	Incidence	6	China	3	Both	12	35-39 years	302	Diarrheal diseases	3	Rate	2010	4770.20864854828	5933.55450642773	3736.02402407334
6	Incidence	6	China	1	Male	12	35-39 years	302	Diarrheal diseases	1	Number	2021	2245859.1842399985	2786922.9802898704	1759411.018130599
6	Incidence	6	China	2	Female	12	35-39 years	302	Diarrheal diseases	1	Number	2021	1957028.504698587	2426435.2937842654	1534753.5323075734
6	Incidence	6	China	3	Both	12	35-39 years	302	Diarrheal diseases	1	Number	2021	4202887.688938586	5225890.812319567	3291737.140863179
6	Incidence	6	China	1	Male	12	35-39 years	302	Diarrheal diseases	3	Rate	2021	4130.99145357035	5126.21409842853	3236.2277787574403
6	Incidence	6	China	2	Female	12	35-39 years	302	Diarrheal diseases	3	Rate	2021	3792.9004042072	4702.65373472136	2974.4928492721997
6	Incidence	6	China	3	Both	12	35-39 years	302	Diarrheal diseases	3	Rate	2021	3966.3633055625396	4931.79525387114	3106.48924582002

## Sheet: inflammatory bowel disease
measure_id	measure_name	location_id	location_name	sex_id	sex_name	age_id	age_name	cause_id	cause_name	metric_id	metric_name	year	val	upper	lower
6	Incidence	6	China	1	Male	9	20-24 years	532	Inflammatory bowel disease	1	Number	2010	1078.1853146422332	1393.5568772809663	813.4067656448645
6	Incidence	6	China	2	Female	9	20-24 years	532	Inflammatory bowel disease	1	Number	2010	1146.424887958807	1474.2060767741618	876.1021628103092
6	Incidence	6	China	3	Both	9	20-24 years	532	Inflammatory bowel disease	1	Number	2010	2224.610202601038	2864.674594522844	1685.8176803621154
6	Incidence	6	China	1	Male	9	20-24 years	532	Inflammatory bowel disease	3	Rate	2010	1.67877	2.16982	1.2665
6	Incidence	6	China	2	Female	9	20-24 years	532	Inflammatory bowel disease	3	Rate	2010	1.7977101282299999	2.3117	1.37382
6	Incidence	6	China	3	Both	9	20-24 years	532	Inflammatory bowel disease	3	Rate	2010	1.7380300068499999	2.2381	1.31709
6	Incidence	6	China	1	Male	9	20-24 years	532	Inflammatory bowel disease	1	Number	2021	395.94068062658096	536.2176142086983	291.44685639471686
6	Incidence	6	China	2	Female	9	20-24 years	532	Inflammatory bowel disease	1	Number	2021	361.1355740288517	482.7634756569927	266.58393924303647
6	Incidence	6	China	3	Both	9	20-24 years	532	Inflammatory bowel disease	1	Number	2021	757.0762546554329	1019.398836402314	557.3267226780322
6	Incidence	6	China	1	Male	9	20-24 years	532	Inflammatory bowel disease	3	Rate	2021	1.01869	1.3796	0.7498471209600001
6	Incidence	6	China	2	Female	9	20-24 years	532	Inflammatory bowel disease	3	Rate	2021	1.05267	1.4072	0.777062
6	Incidence	6	China	3	Both	9	20-24 years	532	Inflammatory bowel disease	3	Rate	2021	1.0346224392299999	1.39311	0.761644
6	Incidence	6	China	1	Male	10	25-29 years	532	Inflammatory bowel disease	1	Number	2010	1123.2362066055127	1463.4225579870458	846.7454016994011
6	Incidence	6	China	2	Female	10	25-29 years	532	Inflammatory bowel disease	1	Number	2010	1166.68925769782	1522.8821817712142	891.3013951696635
6	Incidence	6	China	3	Both	10	25-29 years	532	Inflammatory bowel disease	1	Number	2010	2289.925464303334	2996.2666256852244	1746.1863369821635
6	Incidence	6	China	1	Male	10	25-29 years	532	Inflammatory bowel disease	3	Rate	2010	2.19884	2.86479	1.6575858723999999
6	Incidence	6	China	2	Female	10	25-29 years	532	Inflammatory bowel disease	3	Rate	2010	2.30687	3.01116	1.7623499971399998
6	Incidence	6	China	3	Both	10	25-29 years	532	Inflammatory bowel disease	3	Rate	2010	2.25259	2.94741	1.71771
6	Incidence	6	China	1	Male	10	25-29 years	532	Inflammatory bowel disease	1	Number	2021	669.1621783518085	901.9303236247008	486.83640700210674
6	Incidence	6	China	2	Female	10	25-29 years	532	Inflammatory bowel disease	1	Number	2021	615.2775999093375	825.862733661055	452.383374496284
6	Incidence	6	China	3	Both	10	25-29 years	532	Inflammatory bowel disease	1	Number	2021	1284.4397782611477	1725.7967885033954	937.1733997821548
6	Incidence	6	China	1	Male	10	25-29 years	532	Inflammatory bowel disease	3	Rate	2021	1.46695	1.97724	1.0672553918399998
6	Incidence	6	China	2	Female	10	25-29 years	532	Inflammatory bowel disease	3	Rate	2021	1.50559	2.02089	1.10698
6	Incidence	6	China	3	Both	10	25-29 years	532	Inflammatory bowel disease	3	Rate	2021	1.48521	1.9955544200700002	1.08366
6	Incidence	6	China	1	Male	11	30-34 years	532	Inflammatory bowel disease	1	Number	2010	1267.1802750167078	1679.0516208842664	945.8517024883572
6	Incidence	6	China	2	Female	11	30-34 years	532	Inflammatory bowel disease	1	Number	2010	1255.6513687081172	1682.781639419109	934.856765946848
6	Incidence	6	China	3	Both	11	30-34 years	532	Inflammatory bowel disease	1	Number	2010	2522.831643724823	3361.7204323591905	1878.598694532989
6	Incidence	6	China	1	Male	11	30-34 years	532	Inflammatory bowel disease	3	Rate	2010	2.54982	3.37859	1.9032413606999998
6	Incidence	6	China	2	Female	11	30-34 years	532	Inflammatory bowel disease	3	Rate	2010	2.61892	3.50979	1.94984
6	Incidence	6	China	3	Both	11	30-34 years	532	Inflammatory bowel disease	3	Rate	2010	2.58375	3.44289	1.9239606773400002
6	Incidence	6	China	1	Male	11	30-34 years	532	Inflammatory bowel disease	1	Number	2021	1180.660497589471	1621.735374266263	865.1023104780531
6	Incidence	6	China	2	Female	11	30-34 years	532	Inflammatory bowel disease	1	Number	2021	1118.5805306283096	1532.159906727454	812.3787184127048
6	Incidence	6	China	3	Both	11	30-34 years	532	Inflammatory bowel disease	1	Number	2021	2299.24102821778	3155.132982556962	1671.6188176069816
6	Incidence	6	China	1	Male	11	30-34 years	532	Inflammatory bowel disease	3	Rate	2021	1.88352	2.58717	1.38011
6	Incidence	6	China	2	Female	11	30-34 years	532	Inflammatory bowel disease	3	Rate	2021	1.9131	2.62044	1.38941
6	Incidence	6	China	3	Both	11	30-34 years	532	Inflammatory bowel disease	3	Rate	2021	1.8977951217400002	2.60425	1.37976
6	Incidence	6	China	1	Male	12	35-39 years	532	Inflammatory bowel disease	1	Number	2010	1671.1885944634064	2228.5297664410555	1259.5823142467802
6	Incidence	6	China	2	Female	12	35-39 years	532	Inflammatory bowel disease	1	Number	2010	1611.719596318377	2130.9555569399004	1222.253818403202
6	Incidence	6	China	3	Both	12	35-39 years	532	Inflammatory bowel disease	1	Number	2010	3282.908190781787	4356.22745475297	2487.82269685529
6	Incidence	6	China	1	Male	12	35-39 years	532	Inflammatory bowel disease	3	Rate	2010	2.7567151223999997	3.67608	2.07775
6	Incidence	6	China	2	Female	12	35-39 years	532	Inflammatory bowel disease	3	Rate	2010	2.7797	3.67522	2.108
6	Incidence	6	China	3	Both	12	35-39 years	532	Inflammatory bowel disease	3	Rate	2010	2.76795	3.67291	2.09758
6	Incidence	6	China	1	Male	12	35-39 years	532	Inflammatory bowel disease	1	Number	2021	1221.147625569508	1662.181808072728	911.1386858310458
6	Incidence	6	China	2	Female	12	35-39 years	532	Inflammatory bowel disease	1	Number	2021	1165.130449626541	1581.2055551425035	864.8335673716772
6	Incidence	6	China	3	Both	12	35-39 years	532	Inflammatory bowel disease	1	Number	2021	2386.2780751960518	3253.68981708947	1758.2622076937637
6	Incidence	6	China	1	Male	12	35-39 years	532	Inflammatory bowel disease	3	Rate	2021	2.24616	3.0573861850300004	1.6759314878700002
6	Incidence	6	China	2	Female	12	35-39 years	532	Inflammatory bowel disease	3	Rate	2021	2.25813	3.06452	1.67613
6	Incidence	6	China	3	Both	12	35-39 years	532	Inflammatory bowel disease	3	Rate	2021	2.25199	3.07058	1.6593131242899999

## Sheet: pancreatitis
measure_id	measure_name	location_id	location_name	sex_id	sex_name	age_id	age_name	cause_id	cause_name	metric_id	metric_name	year	val	upper	lower
6	Incidence	6	China	1	Male	9	20-24 years	535	Pancreatitis	1	Number	2010	6480.979835695907	10002.162381632066	3992.1753194702296
6	Incidence	6	China	2	Female	9	20-24 years	535	Pancreatitis	1	Number	2010	4706.743834329568	7407.940791709812	2814.276795524655
6	Incidence	6	China	3	Both	9	20-24 years	535	Pancreatitis	1	Number	2010	11187.72367002546	17342.242975630907	6853.028779901653
6	Incidence	6	China	1	Male	9	20-24 years	535	Pancreatitis	3	Rate	2010	10.0911	15.573705946130001	6.21595
6	Incidence	6	China	2	Female	9	20-24 years	535	Pancreatitis	3	Rate	2010	7.38065	11.6164	4.41307
6	Incidence	6	China	3	Both	9	20-24 years	535	Pancreatitis	3	Rate	2010	8.740677096639999	13.549	5.35409
6	Incidence	6	China	1	Male	9	20-24 years	535	Pancreatitis	1	Number	2021	4018.8806766420807	6151.319420563887	2470.154989514825
6	Incidence	6	China	2	Female	9	20-24 years	535	Pancreatitis	1	Number	2021	2608.440166219641	4077.352360630505	1586.0804215596686
6	Incidence	6	China	3	Both	9	20-24 years	535	Pancreatitis	1	Number	2021	6627.320842861727	10231.080377793429	4064.432380107816
6	Incidence	6	China	1	Male	9	20-24 years	535	Pancreatitis	3	Rate	2021	10.34	15.826381573190002	6.3553219620300005
6	Incidence	6	China	2	Female	9	20-24 years	535	Pancreatitis	3	Rate	2021	7.60331	11.885	4.6232442769299995
6	Incidence	6	China	3	Both	9	20-24 years	535	Pancreatitis	3	Rate	2021	9.05691	13.9818	5.55446
6	Incidence	6	China	1	Male	10	25-29 years	535	Pancreatitis	1	Number	2010	9846.551450585868	14950.6125013657	6069.570922154671
6	Incidence	6	China	2	Female	10	25-29 years	535	Pancreatitis	1	Number	2010	5261.369490395701	8008.152843112231	3229.2153040254043
6	Incidence	6	China	3	Both	10	25-29 years	535	Pancreatitis	1	Number	2010	15107.92094098158	22581.12157892125	9398.247547974022
6	Incidence	6	China	1	Male	10	25-29 years	535	Pancreatitis	3	Rate	2010	19.2756	29.267267370080003	11.881771063499999
6	Incidence	6	China	2	Female	10	25-29 years	535	Pancreatitis	3	Rate	2010	10.4032	15.8343	6.38505
6	Incidence	6	China	3	Both	10	25-29 years	535	Pancreatitis	3	Rate	2010	14.8616	22.2129	9.245
6	Incidence	6	China	1	Male	10	25-29 years	535	Pancreatitis	1	Number	2021	8923.468936388817	13511.555486438408	5503.784695539483
6	Incidence	6	China	2	Female	10	25-29 years	535	Pancreatitis	1	Number	2021	4316.755173088879	6467.573985338395	2641.985354702285
6	Incidence	6	China	3	Both	10	25-29 years	535	Pancreatitis	1	Number	2021	13240.224109477682	19697.092179907457	8265.286929020138
6	Incidence	6	China	1	Male	10	25-29 years	535	Pancreatitis	3	Rate	2021	19.5623	29.6204	12.0655
6	Incidence	6	China	2	Female	10	25-29 years	535	Pancreatitis	3	Rate	2021	10.5631	15.8262	6.464943311580001
6	Incidence	6	China	3	Both	10	25-29 years	535	Pancreatitis	3	Rate	2021	15.3098	22.7759	9.55723
6	Incidence	6	China	1	Male	11	30-34 years	535	Pancreatitis	1	Number	2010	16731.751277226165	25818.59958297012	9801.966316370335
6	Incidence	6	China	2	Female	11	30-34 years	535	Pancreatitis	1	Number	2010	6995.776390173031	11155.08949478533	3696.276245072312
6	Incidence	6	China	3	Both	11	30-34 years	535	Pancreatitis	1	Number	2010	23727.52766739919	37263.61995241183	13439.85998486079
6	Incidence	6	China	1	Male	11	30-34 years	535	Pancreatitis	3	Rate	2010	33.6676	51.952146908790006	19.7235
6	Incidence	6	China	2	Female	11	30-34 years	535	Pancreatitis	3	Rate	2010	14.591139559910001	23.2662	7.7093491180800005
6	Incidence	6	China	3	Both	11	30-34 years	535	Pancreatitis	3	Rate	2010	24.3005	38.1634	13.7644
6	Incidence	6	China	1	Male	11	30-34 years	535	Pancreatitis	1	Number	2021	21037.577422744114	32108.23299795486	12252.35399037319
6	Incidence	6	China	2	Female	11	30-34 years	535	Pancreatitis	1	Number	2021	8430.22096272153	13463.386321621654	4444.364901045695
6	Incidence	6	China	3	Both	11	30-34 years	535	Pancreatitis	1	Number	2021	29467.79838546566	45842.34127332829	16656.946054443448
6	Incidence	6	China	1	Male	11	30-34 years	535	Pancreatitis	3	Rate	2021	33.5614	51.2225	19.5463
6	Incidence	6	China	2	Female	11	30-34 years	535	Pancreatitis	3	Rate	2021	14.418154967249999	23.0263	7.60117
6	Incidence	6	China	3	Both	11	30-34 years	535	Pancreatitis	3	Rate	2021	24.3227	37.8383	13.748654698320001
6	Incidence	6	China	1	Male	12	35-39 years	535	Pancreatitis	1	Number	2010	27244.45358240809	40570.39166966823	17174.153715803892
6	Incidence	6	China	2	Female	12	35-39 years	535	Pancreatitis	1	Number	2010	10865.78211301001	16591.626751347332	6359.491238134251
6	Incidence	6	China	3	Both	12	35-39 years	535	Pancreatitis	1	Number	2010	38110.23569541812	57074.99079912718	23735.24867677353
6	Incidence	6	China	1	Male	12	35-39 years	535	Pancreatitis	3	Rate	2010	44.9412	66.92303466418001	28.329686679109997
6	Incidence	6	China	2	Female	12	35-39 years	535	Pancreatitis	3	Rate	2010	18.74	28.6153	10.9681
6	Incidence	6	China	3	Both	12	35-39 years	535	Pancreatitis	3	Rate	2010	32.1323	48.1222	20.012151482369998
6	Incidence	6	China	1	Male	12	35-39 years	535	Pancreatitis	1	Number	2021	24042.60303020125	35472.4879143525	15157.37203203391
6	Incidence	6	China	2	Female	12	35-39 years	535	Pancreatitis	1	Number	2021	9428.149373322914	14401.564825151614	5587.383519424791
6	Incidence	6	China	3	Both	12	35-39 years	535	Pancreatitis	1	Number	2021	33470.752403524144	49847.7951903066	20870.7123151774
6	Incidence	6	China	1	Male	12	35-39 years	535	Pancreatitis	3	Rate	2021	44.2235	65.2474	27.880187129409997
6	Incidence	6	China	2	Female	12	35-39 years	535	Pancreatitis	3	Rate	2021	18.2726	27.911551066010002	10.8289
6	Incidence	6	China	3	Both	12	35-39 years	535	Pancreatitis	3	Rate	2021	31.5871	47.0425	19.696178821460002

## Sheet: colorectal cancer
measure_id	measure_name	location_id	location_name	sex_id	sex_name	age_id	age_name	cause_id	cause_name	metric_id	metric_name	year	val	upper	lower
1	Deaths	6	China	1	Male	9	20-24 years	441	Colon and rectum cancer	1	Number	2021	289.56431238447755	377.96728506390275	212.80861188328373
1	Deaths	6	China	2	Female	9	20-24 years	441	Colon and rectum cancer	1	Number	2021	121.07574368898291	162.19584704113387	86.35315338434626
1	Deaths	6	China	3	Both	9	20-24 years	441	Colon and rectum cancer	1	Number	2021	410.64005607346076	503.8757543452512	326.4598383195841
1	Deaths	6	China	1	Male	9	20-24 years	441	Colon and rectum cancer	3	Rate	2021	0.745003630027162	0.9724506348359431	0.5475232325714826
1	Deaths	6	China	2	Female	9	20-24 years	441	Colon and rectum cancer	3	Rate	2021	0.3529220406962702	0.4727824714193826	0.25170963385736045
1	Deaths	6	China	3	Both	9	20-24 years	441	Colon and rectum cancer	3	Rate	2021	0.561181801502186	0.6885979567131091	0.44614089024360326
1	Deaths	6	China	1	Male	10	25-29 years	441	Colon and rectum cancer	1	Number	2021	713.450587385068	894.5192697955629	549.0796664631916
1	Deaths	6	China	2	Female	10	25-29 years	441	Colon and rectum cancer	1	Number	2021	268.36119979338673	365.65311461519303	188.3466308620766
1	Deaths	6	China	3	Both	10	25-29 years	441	Colon and rectum cancer	1	Number	2021	981.8117871784535	1191.5408947190201	804.1342606123727
1	Deaths	6	China	1	Male	10	25-29 years	441	Colon and rectum cancer	3	Rate	2021	1.5640448726602412	1.9609883321385775	1.20370667877836
1	Deaths	6	China	2	Female	10	25-29 years	441	Colon and rectum cancer	3	Rate	2021	0.6566803788687319	0.8947538840372765	0.460884572763806
1	Deaths	6	China	3	Both	10	25-29 years	441	Colon and rectum cancer	3	Rate	2021	1.1352778407263644	1.3777895027938765	0.9298277113433906
1	Deaths	6	China	1	Male	11	30-34 years	441	Colon and rectum cancer	1	Number	2021	2161.5578404812027	2692.197724060054	1670.5458796036748
1	Deaths	6	China	2	Female	11	30-34 years	441	Colon and rectum cancer	1	Number	2021	726.8697723748265	987.236400083898	519.4926127874127
1	Deaths	6	China	3	Both	11	30-34 years	441	Colon and rectum cancer	1	Number	2021	2888.42761285603	3524.3150643837866	2343.1034039848655
1	Deaths	6	China	1	Male	11	30-34 years	441	Colon and rectum cancer	3	Rate	2021	3.4483519373578537	4.294886337830396	2.6650363050632446
1	Deaths	6	China	2	Female	11	30-34 years	441	Colon and rectum cancer	3	Rate	2021	1.2431608928707503	1.6884643319160102	0.8884850146437663
1	Deaths	6	China	3	Both	11	30-34 years	441	Colon and rectum cancer	3	Rate	2021	2.3841101328219882	2.908972071467789	1.9339991567822095
1	Deaths	6	China	1	Male	12	35-39 years	441	Colon and rectum cancer	1	Number	2021	3138.388331606496	4045.733121811345	2395.9007558513003
1	Deaths	6	China	2	Female	12	35-39 years	441	Colon and rectum cancer	1	Number	2021	1084.4992805714548	1456.1460025323613	789.618885736415
1	Deaths	6	China	3	Both	12	35-39 years	441	Colon and rectum cancer	1	Number	2021	4222.8876121779485	5209.0557593103285	3382.553200664799
1	Deaths	6	China	1	Male	12	35-39 years	441	Colon and rectum cancer	3	Rate	2021	5.7726929038245185	7.441645970909281	4.406975119134101
1	Deaths	6	China	2	Female	12	35-39 years	441	Colon and rectum cancer	3	Rate	2021	2.1018588895185353	2.822144260203472	1.5303536886094364
1	Deaths	6	China	3	Both	12	35-39 years	441	Colon and rectum cancer	3	Rate	2021	3.985237700388623	4.915907621023192	3.1921944832216655
1	Deaths	6	China	1	Male	9	20-24 years	441	Colon and rectum cancer	1	Number	2010	406.27282189940826	480.6154186896346	329.31844236575864
1	Deaths	6	China	2	Female	9	20-24 years	441	Colon and rectum cancer	1	Number	2010	233.41522355786483	271.76942804660234	195.5902708947349
1	Deaths	6	China	3	Both	9	20-24 years	441	Colon and rectum cancer	1	Number	2010	639.6880454572728	728.9127113369017	538.5499843522446
1	Deaths	6	China	1	Male	9	20-24 years	441	Colon and rectum cancer	3	Rate	2010	0.6325805581587972	0.7483345019069221	0.5127599801280749
1	Deaths	6	China	2	Female	9	20-24 years	441	Colon and rectum cancer	3	Rate	2010	0.36601866888965817	0.4261619391498736	0.30670531899951653
1	Deaths	6	China	3	Both	9	20-24 years	441	Colon and rectum cancer	3	Rate	2010	0.49977160795471776	0.5694805153706892	0.4207550751574693
1	Deaths	6	China	1	Male	10	25-29 years	441	Colon and rectum cancer	1	Number	2010	683.1568225147798	767.4319211867598	598.7116054821518
1	Deaths	6	China	2	Female	10	25-29 years	441	Colon and rectum cancer	1	Number	2010	376.22538279379563	439.5970256643153	320.49069406746145
1	Deaths	6	China	3	Both	10	25-29 years	441	Colon and rectum cancer	1	Number	2010	1059.3822053085746	1168.3428604222265	956.7960668667524
1	Deaths	6	China	1	Male	10	25-29 years	441	Colon and rectum cancer	3	Rate	2010	1.3373454350722613	1.5023220770156995	1.1720357700138735
1	Deaths	6	China	2	Female	10	25-29 years	441	Colon and rectum cancer	3	Rate	2010	0.743901901069087	0.8692052106309761	0.6336989674149858
1	Deaths	6	China	3	Both	10	25-29 years	441	Colon and rectum cancer	3	Rate	2010	1.042107756889176	1.14929168287988	0.9411944037255834
1	Deaths	6	China	1	Male	11	30-34 years	441	Colon and rectum cancer	1	Number	2010	1504.2245134055072	1723.2591236890567	1303.5759692852423
1	Deaths	6	China	2	Female	11	30-34 years	441	Colon and rectum cancer	1	Number	2010	692.9233805181441	813.6133650764665	592.29235458007
1	Deaths	6	China	3	Both	11	30-34 years	441	Colon and rectum cancer	1	Number	2010	2197.1478939236517	2447.6344562935456	1984.497288300659
1	Deaths	6	China	1	Male	11	30-34 years	441	Colon and rectum cancer	3	Rate	2010	3.0267982836605065	3.4675393941530794	2.623053587606296
1	Deaths	6	China	2	Female	11	30-34 years	441	Colon and rectum cancer	3	Rate	2010	1.4452351226766769	1.6969590643750583	1.2353482907329494
1	Deaths	6	China	3	Both	11	30-34 years	441	Colon and rectum cancer	3	Rate	2010	2.250201792698546	2.506736782104779	2.0324163740134265
1	Deaths	6	China	1	Male	12	35-39 years	441	Colon and rectum cancer	1	Number	2010	2913.7349347421764	3352.0640395867495	2543.614613756879
1	Deaths	6	China	2	Female	12	35-39 years	441	Colon and rectum cancer	1	Number	2010	1308.476380239897	1519.3065353572488	1117.961582626425
1	Deaths	6	China	3	Both	12	35-39 years	441	Colon and rectum cancer	1	Number	2010	4222.211314982077	4708.518137077782	3794.5160991521766
1	Deaths	6	China	1	Male	12	35-39 years	441	Colon and rectum cancer	3	Rate	2010	4.806361881533915	5.529409223957413	4.195828582449781
1	Deaths	6	China	2	Female	12	35-39 years	441	Colon and rectum cancer	3	Rate	2010	2.2567050126175863	2.620319881826799	1.928127664761051
1	Deaths	6	China	3	Both	12	35-39 years	441	Colon and rectum cancer	3	Rate	2010	3.5599177230733403	3.969942742116547	3.1993105280938052
6	Incidence	6	China	1	Male	9	20-24 years	441	Colon and rectum cancer	1	Number	2010	912.542411005362	1091.4226729291204	745.9307907386628
6	Incidence	6	China	2	Female	9	20-24 years	441	Colon and rectum cancer	1	Number	2010	572.2938520662187	669.6477270510354	476.7798496093224
6	Incidence	6	China	3	Both	9	20-24 years	441	Colon and rectum cancer	1	Number	2010	1484.8362630715824	1695.104618415371	1264.1414754105235
6	Incidence	6	China	1	Male	9	20-24 years	441	Colon and rectum cancer	3	Rate	2010	1.4208594731900002	1.6993821058499998	1.1614395315600001
6	Incidence	6	China	2	Female	9	20-24 years	441	Colon and rectum cancer	3	Rate	2010	0.897415	1.05008	0.7476390067800001
6	Incidence	6	China	3	Both	9	20-24 years	441	Colon and rectum cancer	3	Rate	2010	1.1600638967899999	1.32434	0.9876408076300001
6	Incidence	6	China	1	Male	9	20-24 years	441	Colon and rectum cancer	1	Number	2021	843.8230638521533	1104.3211921828934	627.8220470408905
6	Incidence	6	China	2	Female	9	20-24 years	441	Colon and rectum cancer	1	Number	2021	389.6091022969471	522.0341689436677	277.9996863984551
6	Incidence	6	China	3	Both	9	20-24 years	441	Colon and rectum cancer	1	Number	2021	1233.4321661491006	1512.9359235241764	982.7674815754652
6	Incidence	6	China	1	Male	9	20-24 years	441	Colon and rectum cancer	3	Rate	2021	2.17102	2.84125	1.61529
6	Incidence	6	China	2	Female	9	20-24 years	441	Colon and rectum cancer	3	Rate	2021	1.13567	1.52167	0.810338
6	Incidence	6	China	3	Both	9	20-24 years	441	Colon and rectum cancer	3	Rate	2021	1.6856117049300001	2.0675822890699997	1.34305
6	Incidence	6	China	1	Male	10	25-29 years	441	Colon and rectum cancer	1	Number	2010	1698.0244022648944	1919.7092337058705	1472.798273894865
6	Incidence	6	China	2	Female	10	25-29 years	441	Colon and rectum cancer	1	Number	2010	1015.3098803197948	1208.2864784104313	870.3702848690409
6	Incidence	6	China	3	Both	10	25-29 years	441	Colon and rectum cancer	1	Number	2010	2713.334282584688	2985.090447623877	2456.5564069884003
6	Incidence	6	China	1	Male	10	25-29 years	441	Colon and rectum cancer	3	Rate	2010	3.32405	3.75802	2.8831448116500002
6	Incidence	6	China	2	Female	10	25-29 years	441	Colon and rectum cancer	3	Rate	2010	2.00755	2.38912	1.72096
6	Incidence	6	China	3	Both	10	25-29 years	441	Colon and rectum cancer	3	Rate	2010	2.66909	2.93642	2.4165
6	Incidence	6	China	1	Male	10	25-29 years	441	Colon and rectum cancer	1	Number	2021	2311.669444487004	2901.867926796561	1779.2432178900222
6	Incidence	6	China	2	Female	10	25-29 years	441	Colon and rectum cancer	1	Number	2021	961.3623013227656	1322.6510749537883	668.6180720595457
6	Incidence	6	China	3	Both	10	25-29 years	441	Colon and rectum cancer	1	Number	2021	3273.031745809775	3969.004071272732	2685.111330194748
6	Incidence	6	China	1	Male	10	25-29 years	441	Colon and rectum cancer	3	Rate	2021	5.0677	6.36155	3.9005031061200004
6	Incidence	6	China	2	Female	10	25-29 years	441	Colon and rectum cancer	3	Rate	2021	2.35246	3.23653	1.63611
6	Incidence	6	China	3	Both	10	25-29 years	441	Colon and rectum cancer	3	Rate	2021	3.78464	4.5894	3.10482
6	Incidence	6	China	1	Male	11	30-34 years	441	Colon and rectum cancer	1	Number	2010	3767.467139301205	4350.628244346617	3250.9637773685863
6	Incidence	6	China	2	Female	11	30-34 years	441	Colon and rectum cancer	1	Number	2010	1906.495002505094	2237.5015076734944	1643.1117543986568
6	Incidence	6	China	3	Both	11	30-34 years	441	Colon and rectum cancer	1	Number	2010	5673.962141806294	6364.905376811444	5125.261412285017
6	Incidence	6	China	1	Male	11	30-34 years	441	Colon and rectum cancer	3	Rate	2010	7.580891661690001	8.75433	6.54158
6	Incidence	6	China	2	Female	11	30-34 years	441	Colon and rectum cancer	3	Rate	2010	3.97639	4.66677	3.4270496345000003
6	Incidence	6	China	3	Both	11	30-34 years	441	Colon and rectum cancer	3	Rate	2010	5.81097	6.5186	5.24902
6	Incidence	6	China	1	Male	11	30-34 years	441	Colon and rectum cancer	1	Number	2021	7156.320205932432	8961.37322325848	5544.94136124915
6	Incidence	6	China	2	Female	11	30-34 years	441	Colon and rectum cancer	1	Number	2021	2666.6954033765314	3615.81731354138	1876.4431641689207
6	Incidence	6	China	3	Both	11	30-34 years	441	Colon and rectum cancer	1	Number	2021	9823.015609308964	11972.784667529872	7982.965262163669
6	Incidence	6	China	1	Male	11	30-34 years	441	Colon and rectum cancer	3	Rate	2021	11.4165	14.2962	8.84589
6	Incidence	6	China	2	Female	11	30-34 years	441	Colon and rectum cancer	3	Rate	2021	4.56083	6.18411	3.20927
6	Incidence	6	China	3	Both	11	30-34 years	441	Colon and rectum cancer	3	Rate	2021	8.10792	9.882344676699999	6.58915
6	Incidence	6	China	1	Male	12	35-39 years	441	Colon and rectum cancer	1	Number	2010	7038.838392499007	8105.8738559289395	6089.599062035559
6	Incidence	6	China	2	Female	12	35-39 years	441	Colon and rectum cancer	1	Number	2010	3404.9591437662352	3956.071152944353	2928.6662033573166
6	Incidence	6	China	3	Both	12	35-39 years	441	Colon and rectum cancer	1	Number	2010	10443.79753626524	11640.964288657757	9338.461721509677
6	Incidence	6	China	1	Male	12	35-39 years	441	Colon and rectum cancer	3	Rate	2010	11.6109	13.371073206799998	10.0451
6	Incidence	6	China	2	Female	12	35-39 years	441	Colon and rectum cancer	3	Rate	2010	5.8724700602399995	6.82296	5.05102
6	Incidence	6	China	3	Both	12	35-39 years	441	Colon and rectum cancer	3	Rate	2010	8.80559	9.814969453989999	7.87364
6	Incidence	6	China	1	Male	12	35-39 years	441	Colon and rectum cancer	1	Number	2021	9905.995541726235	12737.38108689934	7494.930270231385
6	Incidence	6	China	2	Female	12	35-39 years	441	Colon and rectum cancer	1	Number	2021	3716.580239664343	4999.1279159323	2669.5446368582043
6	Incidence	6	China	3	Both	12	35-39 years	441	Colon and rectum cancer	1	Number	2021	13622.575781390578	16810.545437498655	10992.334289981633
6	Incidence	6	China	1	Male	12	35-39 years	441	Colon and rectum cancer	3	Rate	2021	18.2209	23.4289	13.786
6	Incidence	6	China	2	Female	12	35-39 years	441	Colon and rectum cancer	3	Rate	2021	7.2030727500600005	9.688767561379999	5.17382
6	Incidence	6	China	3	Both	12	35-39 years	441	Colon and rectum cancer	3	Rate	2021	12.855943033820001	15.8645	10.3737

## Sheet: esophageal cancer
measure_id	measure_name	location_id	location_name	sex_id	sex_name	age_id	age_name	cause_id	cause_name	metric_id	metric_name	year	val	upper	lower
1	Deaths	6	China	1	Male	9	20-24 years	411	Esophageal cancer	1	Number	2010	130.44288044916354	149.86478899680463	112.18884148203088
1	Deaths	6	China	2	Female	9	20-24 years	411	Esophageal cancer	1	Number	2010	42.56526061279542	51.91222608425059	26.672646730918522
1	Deaths	6	China	3	Both	9	20-24 years	411	Esophageal cancer	1	Number	2010	173.00814106195892	196.30608164404904	153.12640431638468
1	Deaths	6	China	1	Male	9	20-24 years	411	Esophageal cancer	3	Rate	2010	0.20310398745502062	0.23334455755305644	0.17468182988982592
1	Deaths	6	China	2	Female	9	20-24 years	411	Esophageal cancer	3	Rate	2010	0.06674663200180884	0.08140361884213586	0.04182540668687213
1	Deaths	6	China	3	Both	9	20-24 years	411	Esophageal cancer	3	Rate	2010	0.13516675426689248	0.15336882840198326	0.11963367120737518
1	Deaths	6	China	1	Male	10	25-29 years	411	Esophageal cancer	1	Number	2010	157.45076018886851	180.00576323964415	137.1652946475759
1	Deaths	6	China	2	Female	10	25-29 years	411	Esophageal cancer	1	Number	2010	48.204702299470455	58.60936492493956	30.419936858975106
1	Deaths	6	China	3	Both	10	25-29 years	411	Esophageal cancer	1	Number	2010	205.6554624883389	231.18586014422112	182.62075786346594
1	Deaths	6	China	1	Male	10	25-29 years	411	Esophageal cancer	3	Rate	2010	0.30822506406672884	0.3523786600989826	0.2685143068205381
1	Deaths	6	China	2	Female	10	25-29 years	411	Esophageal cancer	3	Rate	2010	0.09531406258333106	0.1158869655852297	0.0601486499707972
1	Deaths	6	China	3	Both	10	25-29 years	411	Esophageal cancer	3	Rate	2010	0.20230201303343934	0.22741610811672466	0.1796429158285367
1	Deaths	6	China	1	Male	11	30-34 years	411	Esophageal cancer	1	Number	2010	473.7878567457846	548.3328908322304	418.60259739375795
1	Deaths	6	China	2	Female	11	30-34 years	411	Esophageal cancer	1	Number	2010	81.47290037252314	98.11466867808343	54.16046164500058
1	Deaths	6	China	3	Both	11	30-34 years	411	Esophageal cancer	1	Number	2010	555.2607571183074	631.1908642861023	495.8635708012762
1	Deaths	6	China	1	Male	11	30-34 years	411	Esophageal cancer	3	Rate	2010	0.9533552065114752	1.1033546110002663	0.842311511370572
1	Deaths	6	China	2	Female	11	30-34 years	411	Esophageal cancer	3	Rate	2010	0.16992859596779797	0.20463844807389728	0.1129628522149259
1	Deaths	6	China	3	Both	11	30-34 years	411	Esophageal cancer	3	Rate	2010	0.5686684790487686	0.6464320486934348	0.5078370459433926
1	Deaths	6	China	1	Male	12	35-39 years	411	Esophageal cancer	1	Number	2010	1437.7420611518694	1656.5459831398798	1231.8209202213052
1	Deaths	6	China	2	Female	12	35-39 years	411	Esophageal cancer	1	Number	2010	203.16303502816817	240.11432053897101	134.8934488653688
1	Deaths	6	China	3	Both	12	35-39 years	411	Esophageal cancer	1	Number	2010	1640.9050961800358	1855.3079521176344	1441.343971752716
1	Deaths	6	China	1	Male	12	35-39 years	411	Esophageal cancer	3	Rate	2010	2.371632558542872	2.732561350532099	2.031954604117617
1	Deaths	6	China	2	Female	12	35-39 years	411	Esophageal cancer	3	Rate	2010	0.35039152899543535	0.41412072769874225	0.2326482363922691
1	Deaths	6	China	3	Both	12	35-39 years	411	Esophageal cancer	3	Rate	2010	1.3835136846525815	1.564285434285637	1.2152556012249696
1	Deaths	6	China	1	Male	9	20-24 years	411	Esophageal cancer	1	Number	2021	74.11686797143898	97.90731134946024	56.17832706081088
1	Deaths	6	China	2	Female	9	20-24 years	411	Esophageal cancer	1	Number	2021	14.94835073351943	20.031979087244075	10.1131737204464
1	Deaths	6	China	3	Both	9	20-24 years	411	Esophageal cancer	1	Number	2021	89.06521870495835	114.18687255019461	70.00823389405417
1	Deaths	6	China	1	Male	9	20-24 years	411	Esophageal cancer	3	Rate	2021	0.19069109459749103	0.2519001798284363	0.14453803800789375
1	Deaths	6	China	2	Female	9	20-24 years	411	Esophageal cancer	3	Rate	2021	0.043572744508339575	0.058390943745229164	0.029478752709578476
1	Deaths	6	China	3	Both	9	20-24 years	411	Esophageal cancer	3	Rate	2021	0.12171676665437979	0.15604808614714255	0.09567344012251829
1	Deaths	6	China	1	Male	10	25-29 years	411	Esophageal cancer	1	Number	2021	126.33581407696532	157.46523403961433	98.99288053932067
1	Deaths	6	China	2	Female	10	25-29 years	411	Esophageal cancer	1	Number	2021	22.41191376203316	31.16745081035201	14.85214070671011
1	Deaths	6	China	3	Both	10	25-29 years	411	Esophageal cancer	1	Number	2021	148.74772783899837	179.061673845644	120.11841631068359
1	Deaths	6	China	1	Male	10	25-29 years	411	Esophageal cancer	3	Rate	2021	0.2769566466609241	0.3451993680803831	0.21701475894058908
1	Deaths	6	China	2	Female	10	25-29 years	411	Esophageal cancer	3	Rate	2021	0.05484199665136526	0.0762668128711312	0.03634321725272909
1	Deaths	6	China	3	Both	10	25-29 years	411	Esophageal cancer	3	Rate	2021	0.1719983417181336	0.20705063138886742	0.1388940101162965
1	Deaths	6	China	1	Male	11	30-34 years	411	Esophageal cancer	1	Number	2021	527.7565521313052	652.5406365993094	407.1841137402532
1	Deaths	6	China	2	Female	11	30-34 years	411	Esophageal cancer	1	Number	2021	60.22254153265093	83.19175081215012	41.30401677817306
1	Deaths	6	China	3	Both	11	30-34 years	411	Esophageal cancer	1	Number	2021	587.9790936639563	714.994270410386	474.8887075401961
1	Deaths	6	China	1	Male	11	30-34 years	411	Esophageal cancer	3	Rate	2021	0.8419345968508279	1.0410037271642112	0.6495843419877956
1	Deaths	6	China	2	Female	11	30-34 years	411	Esophageal cancer	3	Rate	2021	0.10299824170438843	0.14228233880357638	0.07064200538886019
1	Deaths	6	China	3	Both	11	30-34 years	411	Esophageal cancer	3	Rate	2021	0.4853183472047081	0.5901567612108378	0.39197346492953367
1	Deaths	6	China	1	Male	12	35-39 years	411	Esophageal cancer	1	Number	2021	1165.4393936684287	1495.5837237277215	898.7118312571195
1	Deaths	6	China	2	Female	12	35-39 years	411	Esophageal cancer	1	Number	2021	116.48533749788493	164.24182732741858	81.17078245822182
1	Deaths	6	China	3	Both	12	35-39 years	411	Esophageal cancer	1	Number	2021	1281.9247311663146	1620.656949905594	1010.1442525594936
1	Deaths	6	China	1	Male	12	35-39 years	411	Esophageal cancer	3	Rate	2021	2.143687462100484	2.7509487790566327	1.65307376357261
1	Deaths	6	China	2	Female	12	35-39 years	411	Esophageal cancer	3	Rate	2021	0.22575924807389922	0.318315697376028	0.1573164074291406
1	Deaths	6	China	3	Both	12	35-39 years	411	Esophageal cancer	3	Rate	2021	1.20978231885023	1.5294518275918647	0.9532967314881368
6	Incidence	6	China	1	Male	9	20-24 years	411	Esophageal cancer	1	Number	2010	149.78184729717904	172.47664563271587	128.55055322663736
6	Incidence	6	China	2	Female	9	20-24 years	411	Esophageal cancer	1	Number	2010	60.61003581539816	74.13025718162764	37.03750526050705
6	Incidence	6	China	3	Both	9	20-24 years	411	Esophageal cancer	1	Number	2010	210.3918831125772	238.87788976377772	186.41649543774344
6	Incidence	6	China	1	Male	9	20-24 years	411	Esophageal cancer	3	Rate	2010	0.23321541451000002	0.268552	0.200158
6	Incidence	6	China	2	Female	9	20-24 years	411	Esophageal cancer	3	Rate	2010	0.0950427	0.11624373785000001	0.0580786
6	Incidence	6	China	3	Both	9	20-24 years	411	Esophageal cancer	3	Rate	2010	0.164374	0.186629	0.145642
6	Incidence	6	China	1	Male	9	20-24 years	411	Esophageal cancer	1	Number	2021	93.88226973695576	124.60598322545422	71.41111590599066
6	Incidence	6	China	2	Female	9	20-24 years	411	Esophageal cancer	1	Number	2021	25.764022424906518	34.74494072557765	17.040359348981216
6	Incidence	6	China	3	Both	9	20-24 years	411	Esophageal cancer	1	Number	2021	119.64629216186218	151.282256981915	94.53646427354929
6	Incidence	6	China	1	Male	9	20-24 years	411	Esophageal cancer	3	Rate	2021	0.24154437807999998	0.32059168155999995	0.18373
6	Incidence	6	China	2	Female	9	20-24 years	411	Esophageal cancer	3	Rate	2021	0.0750992	0.101278	0.0496707
6	Incidence	6	China	3	Both	9	20-24 years	411	Esophageal cancer	3	Rate	2021	0.16350894361999999	0.20674273795999998	0.129194
6	Incidence	6	China	1	Male	10	25-29 years	411	Esophageal cancer	1	Number	2010	196.9478351712292	225.71493276573085	171.16484145989284
6	Incidence	6	China	2	Female	10	25-29 years	411	Esophageal cancer	1	Number	2010	75.21767879152067	92.65703465594795	45.754856343321606
6	Incidence	6	China	3	Both	10	25-29 years	411	Esophageal cancer	1	Number	2010	272.16551396275	307.0773788626342	238.6351135196272
6	Incidence	6	China	1	Male	10	25-29 years	411	Esophageal cancer	3	Rate	2010	0.38554440157000003	0.441859	0.335072
6	Incidence	6	China	2	Female	10	25-29 years	411	Esophageal cancer	3	Rate	2010	0.148726	0.183209	0.09047
6	Incidence	6	China	3	Both	10	25-29 years	411	Esophageal cancer	3	Rate	2010	0.267728	0.30207	0.234744
6	Incidence	6	China	1	Male	10	25-29 years	411	Esophageal cancer	1	Number	2021	175.23368736763504	218.8741756955616	136.98375500329416
6	Incidence	6	China	2	Female	10	25-29 years	411	Esophageal cancer	1	Number	2021	42.661892545627055	59.85986669399105	27.727740703523303
6	Incidence	6	China	3	Both	10	25-29 years	411	Esophageal cancer	1	Number	2021	217.895579913262	264.0730106487157	178.09035831240166
6	Incidence	6	China	1	Male	10	25-29 years	411	Esophageal cancer	3	Rate	2021	0.384152	0.479822	0.30029933879000004
6	Incidence	6	China	2	Female	10	25-29 years	411	Esophageal cancer	3	Rate	2021	0.104394	0.14647721044999998	0.0678498
6	Incidence	6	China	3	Both	10	25-29 years	411	Esophageal cancer	3	Rate	2021	0.251955	0.30535	0.205927
6	Incidence	6	China	1	Male	11	30-34 years	411	Esophageal cancer	1	Number	2010	598.1632892664834	690.6006749299312	527.5335940226091
6	Incidence	6	China	2	Female	11	30-34 years	411	Esophageal cancer	1	Number	2010	129.1616686745517	155.60495156868626	82.07827201613946
6	Incidence	6	China	3	Both	11	30-34 years	411	Esophageal cancer	1	Number	2010	727.3249579410344	817.285827178978	653.0929301412389
6	Incidence	6	China	1	Male	11	30-34 years	411	Esophageal cancer	3	Rate	2010	1.2036232631300001	1.38963	1.0615022975200001
6	Incidence	6	China	2	Female	11	30-34 years	411	Esophageal cancer	3	Rate	2010	0.269393	0.324546	0.171191
6	Incidence	6	China	3	Both	11	30-34 years	411	Esophageal cancer	3	Rate	2010	0.744887	0.837021	0.668863
6	Incidence	6	China	1	Male	11	30-34 years	411	Esophageal cancer	1	Number	2021	746.7463493622548	927.2064006496308	577.9723658498035
6	Incidence	6	China	2	Female	11	30-34 years	411	Esophageal cancer	1	Number	2021	117.54974083843976	165.8429382231471	79.11832465318702
6	Incidence	6	China	3	Both	11	30-34 years	411	Esophageal cancer	1	Number	2021	864.2960902006952	1047.572403339903	705.3715633286139
6	Incidence	6	China	1	Male	11	30-34 years	411	Esophageal cancer	3	Rate	2021	1.19129	1.47918	0.922044
6	Incidence	6	China	2	Female	11	30-34 years	411	Esophageal cancer	3	Rate	2021	0.20104459743999997	0.28364	0.135316
6	Incidence	6	China	3	Both	11	30-34 years	411	Esophageal cancer	3	Rate	2021	0.713391	0.864667	0.582214
6	Incidence	6	China	1	Male	12	35-39 years	411	Esophageal cancer	1	Number	2010	1918.7179005701555	2205.9035433358995	1637.3548595505922
6	Incidence	6	China	2	Female	12	35-39 years	411	Esophageal cancer	1	Number	2010	341.25385840235833	407.316771500244	220.587686291112
6	Incidence	6	China	3	Both	12	35-39 years	411	Esophageal cancer	1	Number	2010	2259.9717589725105	2552.071355540783	1986.949532317764
6	Incidence	6	China	1	Male	12	35-39 years	411	Esophageal cancer	3	Rate	2010	3.1650279744899996	3.63876	2.7009
6	Incidence	6	China	2	Female	12	35-39 years	411	Esophageal cancer	3	Rate	2010	0.588554	0.702492	0.380444
6	Incidence	6	China	3	Both	12	35-39 years	411	Esophageal cancer	3	Rate	2010	1.9054739135999998	2.15175	1.67528
6	Incidence	6	China	1	Male	12	35-39 years	411	Esophageal cancer	1	Number	2021	1737.096062094798	2222.7477089256645	1341.3085425044576
6	Incidence	6	China	2	Female	12	35-39 years	411	Esophageal cancer	1	Number	2021	238.51104251571212	333.77703806955105	164.1357340086688
6	Incidence	6	China	3	Both	12	35-39 years	411	Esophageal cancer	1	Number	2021	1975.60710461051	2483.348201618165	1573.676873225496
6	Incidence	6	China	1	Male	12	35-39 years	411	Esophageal cancer	3	Rate	2021	3.19518	4.08848	2.46718
6	Incidence	6	China	2	Female	12	35-39 years	411	Esophageal cancer	3	Rate	2021	0.46225623560999995	0.64689	0.31811007881000003
6	Incidence	6	China	3	Both	12	35-39 years	411	Esophageal cancer	3	Rate	2021	1.8644265814099998	2.3435937171899996	1.48512

## Sheet: gastric cancer
measure_id	measure_name	location_id	location_name	sex_id	sex_name	age_id	age_name	cause_id	cause_name	metric_id	metric_name	year	val	upper	lower
1	Deaths	6	China	1	Male	9	20-24 years	414	Stomach cancer	1	Number	2010	372.0156463233745	447.78686155400067	254.19561576607703
1	Deaths	6	China	2	Female	9	20-24 years	414	Stomach cancer	1	Number	2010	303.61246544601386	349.46287674708464	257.45333157404383
1	Deaths	6	China	3	Both	9	20-24 years	414	Stomach cancer	1	Number	2010	675.6281117693882	767.7987894087101	564.1220400540855
1	Deaths	6	China	1	Male	9	20-24 years	414	Stomach cancer	3	Rate	2010	0.5792409743158075	0.6972193254121748	0.3957911921133568
1	Deaths	6	China	2	Female	9	20-24 years	414	Stomach cancer	3	Rate	2010	0.47609504113302975	0.5479931215438004	0.40371285251914335
1	Deaths	6	China	3	Both	9	20-24 years	414	Stomach cancer	3	Rate	2010	0.5278506456330996	0.5998611953021207	0.4407338562017218
1	Deaths	6	China	1	Male	10	25-29 years	414	Stomach cancer	1	Number	2010	650.950024097923	772.5111284816185	452.0743669902363
1	Deaths	6	China	2	Female	10	25-29 years	414	Stomach cancer	1	Number	2010	575.6643719539892	670.7266774213342	483.3127504164601
1	Deaths	6	China	3	Both	10	25-29 years	414	Stomach cancer	1	Number	2010	1226.6143960519116	1386.4292624554969	1004.3888691472469
1	Deaths	6	China	1	Male	10	25-29 years	414	Stomach cancer	3	Rate	2010	1.2742975177836304	1.5122651156646592	0.8849792186544332
1	Deaths	6	China	2	Female	10	25-29 years	414	Stomach cancer	3	Rate	2010	1.1382480828228079	1.326212619484407	0.9556433199053775
1	Deaths	6	China	3	Both	10	25-29 years	414	Stomach cancer	3	Rate	2010	1.2066130339288632	1.3638219346549925	0.9880111504861633
1	Deaths	6	China	1	Male	11	30-34 years	414	Stomach cancer	1	Number	2010	1908.5470461548964	2269.107579161422	1332.3626257780459
1	Deaths	6	China	2	Female	11	30-34 years	414	Stomach cancer	1	Number	2010	1049.7438268868	1221.7542262666097	893.2292140697075
1	Deaths	6	China	3	Both	11	30-34 years	414	Stomach cancer	1	Number	2010	2958.290873041696	3357.6980788472833	2395.329452638114
1	Deaths	6	China	1	Male	11	30-34 years	414	Stomach cancer	3	Rate	2010	3.840375470619438	4.565894828091618	2.680978054125912
1	Deaths	6	China	2	Female	11	30-34 years	414	Stomach cancer	3	Rate	2010	2.189458013807209	2.54822130227274	1.863014395342119
1	Deaths	6	China	3	Both	11	30-34 years	414	Stomach cancer	3	Rate	2010	3.029723872594934	3.4387754494168625	2.4531687845575703
1	Deaths	6	China	1	Male	12	35-39 years	414	Stomach cancer	1	Number	2010	4502.272977541728	5574.0308076503015	3254.829191843834
1	Deaths	6	China	2	Female	12	35-39 years	414	Stomach cancer	1	Number	2010	1991.9979284100366	2309.5333281628064	1689.310314829849
1	Deaths	6	China	3	Both	12	35-39 years	414	Stomach cancer	1	Number	2010	6494.270905951758	7664.892240395993	5267.493454927695
1	Deaths	6	China	1	Male	12	35-39 years	414	Stomach cancer	3	Rate	2010	7.426740490871567	9.194662452285387	5.36901513313746
1	Deaths	6	China	2	Female	12	35-39 years	414	Stomach cancer	3	Rate	2010	3.4355619849573387	3.983209416066668	2.9135222560488034
1	Deaths	6	China	3	Both	12	35-39 years	414	Stomach cancer	3	Rate	2010	5.475583378430545	6.4625817365441	4.441237519266494
1	Deaths	6	China	1	Male	9	20-24 years	414	Stomach cancer	1	Number	2021	188.37910119481157	247.64585748467587	130.713099357107
1	Deaths	6	China	2	Female	9	20-24 years	414	Stomach cancer	1	Number	2021	116.91240688031947	156.78118757545926	86.4222194094017
1	Deaths	6	China	3	Both	9	20-24 years	414	Stomach cancer	1	Number	2021	305.2915080751309	373.1948688717026	240.0530909376274
1	Deaths	6	China	1	Male	9	20-24 years	414	Stomach cancer	3	Rate	2021	0.48466992722861496	0.6371540099952001	0.3363043349894731
1	Deaths	6	China	2	Female	9	20-24 years	414	Stomach cancer	3	Rate	2021	0.3407863867836766	0.4569993540906956	0.25191095347566456
1	Deaths	6	China	3	Both	9	20-24 years	414	Stomach cancer	3	Rate	2021	0.41721219338201354	0.510009108286623	0.32805719762625096
1	Deaths	6	China	1	Male	10	25-29 years	414	Stomach cancer	1	Number	2021	493.7223098161498	622.4486314699758	347.27410463227903
1	Deaths	6	China	2	Female	10	25-29 years	414	Stomach cancer	1	Number	2021	297.7388111661771	405.33476817206576	210.71964130568966
1	Deaths	6	China	3	Both	10	25-29 years	414	Stomach cancer	1	Number	2021	791.4611209823277	960.357147840686	622.4268499768616
1	Deaths	6	China	1	Male	10	25-29 years	414	Stomach cancer	3	Rate	2021	1.0823508464912672	1.3645480258320342	0.7613032946662058
1	Deaths	6	China	2	Female	10	25-29 years	414	Stomach cancer	3	Rate	2021	0.7285674511481623	0.9918549676213685	0.5156313729191836
1	Deaths	6	China	3	Both	10	25-29 years	414	Stomach cancer	3	Rate	2021	0.9151736454803514	1.1104696474055837	0.7197177905987062
1	Deaths	6	China	1	Male	11	30-34 years	414	Stomach cancer	1	Number	2021	1893.336553330702	2430.9148539190887	1370.0306028913217
1	Deaths	6	China	2	Female	11	30-34 years	414	Stomach cancer	1	Number	2021	860.5515052928786	1158.2825854292778	642.9446459620123
1	Deaths	6	China	3	Both	11	30-34 years	414	Stomach cancer	1	Number	2021	2753.88805862358	3387.8531302841325	2126.053362046132
1	Deaths	6	China	1	Male	11	30-34 years	414	Stomach cancer	3	Rate	2021	3.0204561957476503	3.8780595129472637	2.185621682308584
1	Deaths	6	China	2	Female	11	30-34 years	414	Stomach cancer	3	Rate	2021	1.4717959369611757	1.9810035687608278	1.0996242662962676
1	Deaths	6	China	3	Both	11	30-34 years	414	Stomach cancer	3	Rate	2021	2.2730610924779273	2.7963362974627826	1.754845903291496
1	Deaths	6	China	1	Male	12	35-39 years	414	Stomach cancer	1	Number	2021	3341.031683133306	4460.963434299671	2407.3115709699887
1	Deaths	6	China	2	Female	12	35-39 years	414	Stomach cancer	1	Number	2021	1308.7000656179862	1765.850937007886	964.1986858844263
1	Deaths	6	China	3	Both	12	35-39 years	414	Stomach cancer	1	Number	2021	4649.731748751292	5794.454754945039	3633.8720893798886
1	Deaths	6	China	1	Male	12	35-39 years	414	Stomach cancer	3	Rate	2021	6.145431301295952	8.205412855400343	4.427963959424872
1	Deaths	6	China	2	Female	12	35-39 years	414	Stomach cancer	3	Rate	2021	2.5363805360785787	3.4223807760932097	1.8687053237328035
1	Deaths	6	China	3	Both	12	35-39 years	414	Stomach cancer	3	Rate	2021	4.38806048457932	5.468362330081828	3.4293699901517667
6	Incidence	6	China	1	Male	9	20-24 years	414	Stomach cancer	1	Number	2010	727.1487955444841	879.2536190150281	500.3557698167991
6	Incidence	6	China	2	Female	9	20-24 years	414	Stomach cancer	1	Number	2010	562.4030320589525	652.5551457372446	473.8280302516605
6	Incidence	6	China	3	Both	9	20-24 years	414	Stomach cancer	1	Number	2010	1289.551827603438	1463.113464287214	1061.4605135317263
6	Incidence	6	China	1	Male	9	20-24 years	414	Stomach cancer	3	Rate	2010	1.1322	1.36903	0.779071
6	Incidence	6	China	2	Female	9	20-24 years	414	Stomach cancer	3	Rate	2010	0.8819048133899999	1.0232724420400001	0.74301
6	Incidence	6	China	3	Both	9	20-24 years	414	Stomach cancer	3	Rate	2010	1.0074932539399999	1.14309	0.829291
6	Incidence	6	China	1	Male	9	20-24 years	414	Stomach cancer	1	Number	2021	457.9539524612753	598.7425264010105	317.7535830820676
6	Incidence	6	China	2	Female	9	20-24 years	414	Stomach cancer	1	Number	2021	265.1908712615124	357.46922605922555	194.26161780300535
6	Incidence	6	China	3	Both	9	20-24 years	414	Stomach cancer	1	Number	2021	723.1448237227869	886.9584282580004	560.5993327390115
6	Incidence	6	China	1	Male	9	20-24 years	414	Stomach cancer	3	Rate	2021	1.1782438041499999	1.54047	0.8175302091000001
6	Incidence	6	China	2	Female	9	20-24 years	414	Stomach cancer	3	Rate	2021	0.7730012685300001	1.04198	0.566251
6	Incidence	6	China	3	Both	9	20-24 years	414	Stomach cancer	3	Rate	2021	0.988252	1.21212	0.766117
6	Incidence	6	China	1	Male	10	25-29 years	414	Stomach cancer	1	Number	2010	1403.352137109676	1662.402697158103	977.2468254005772
6	Incidence	6	China	2	Female	10	25-29 years	414	Stomach cancer	1	Number	2010	1171.8212411774384	1368.4216476467818	981.7671768619268
6	Incidence	6	China	3	Both	10	25-29 years	414	Stomach cancer	1	Number	2010	2575.173378287116	2915.8893341079893	2098.7280067204047
6	Incidence	6	China	1	Male	10	25-29 years	414	Stomach cancer	3	Rate	2010	2.7472	3.25431	1.9130550084800002
6	Incidence	6	China	2	Female	10	25-29 years	414	Stomach cancer	3	Rate	2010	2.31702	2.70575	1.94123
6	Incidence	6	China	3	Both	10	25-29 years	414	Stomach cancer	3	Rate	2010	2.53318	2.86834	2.06451
6	Incidence	6	China	1	Male	10	25-29 years	414	Stomach cancer	1	Number	2021	1328.727996342309	1664.8667035809117	921.296650647362
6	Incidence	6	China	2	Female	10	25-29 years	414	Stomach cancer	1	Number	2021	749.4176931907043	1021.5430641814662	535.6505756770329
6	Incidence	6	China	3	Both	10	25-29 years	414	Stomach cancer	1	Number	2021	2078.14568953301	2488.618473067468	1589.209456075283
6	Incidence	6	China	1	Male	10	25-29 years	414	Stomach cancer	3	Rate	2021	2.9128719586000003	3.64976	2.01969
6	Incidence	6	China	2	Female	10	25-29 years	414	Stomach cancer	3	Rate	2021	1.83383	2.49972	1.31074
6	Incidence	6	China	3	Both	10	25-29 years	414	Stomach cancer	3	Rate	2021	2.40298	2.87761	1.8376172534500002
6	Incidence	6	China	1	Male	11	30-34 years	414	Stomach cancer	1	Number	2010	3773.2364059681545	4493.81909173134	2636.5817358513177
6	Incidence	6	China	2	Female	11	30-34 years	414	Stomach cancer	1	Number	2010	1969.4061029008035	2288.3325937148443	1671.3465789582533
6	Incidence	6	China	3	Both	11	30-34 years	414	Stomach cancer	1	Number	2010	5742.642508868958	6512.595454671307	4641.098014820949
6	Incidence	6	China	1	Male	11	30-34 years	414	Stomach cancer	3	Rate	2010	7.5925005713200004	9.042455958349999	5.30533
6	Incidence	6	China	2	Female	11	30-34 years	414	Stomach cancer	3	Rate	2010	4.1076	4.77279	3.4859392048099997
6	Incidence	6	China	3	Both	11	30-34 years	414	Stomach cancer	3	Rate	2010	5.88131	6.66985	4.75317
6	Incidence	6	China	1	Male	11	30-34 years	414	Stomach cancer	1	Number	2021	4588.362734395793	5850.466303705842	3250.031493176094
6	Incidence	6	China	2	Female	11	30-34 years	414	Stomach cancer	1	Number	2021	1966.3246460076243	2642.580988832933	1448.030631536029
6	Incidence	6	China	3	Both	11	30-34 years	414	Stomach cancer	1	Number	2021	6554.687380403413	8039.154707306555	5065.758192869093
6	Incidence	6	China	1	Male	11	30-34 years	414	Stomach cancer	3	Rate	2021	7.31985	9.3333	5.1848
6	Incidence	6	China	2	Female	11	30-34 years	414	Stomach cancer	3	Rate	2021	3.36299	4.51959	2.47656
6	Incidence	6	China	3	Both	11	30-34 years	414	Stomach cancer	3	Rate	2021	5.41024	6.6355238094599995	4.18128
6	Incidence	6	China	1	Male	12	35-39 years	414	Stomach cancer	1	Number	2010	7887.415874350145	9684.099417594394	5684.864971161678
6	Incidence	6	China	2	Female	12	35-39 years	414	Stomach cancer	1	Number	2010	3365.122937929102	3911.642487465544	2865.91195751563
6	Incidence	6	China	3	Both	12	35-39 years	414	Stomach cancer	1	Number	2010	11252.538812279236	13244.158616212537	9120.393567488789
6	Incidence	6	China	1	Male	12	35-39 years	414	Stomach cancer	3	Rate	2010	13.0107	15.974440825999999	9.377489343059999
6	Incidence	6	China	2	Female	12	35-39 years	414	Stomach cancer	3	Rate	2010	5.8037652928100005	6.746337451970001	4.94279
6	Incidence	6	China	3	Both	12	35-39 years	414	Stomach cancer	3	Rate	2010	9.48747	11.1667	7.68977
6	Incidence	6	China	1	Male	12	35-39 years	414	Stomach cancer	1	Number	2021	6863.146896972679	9075.948643295107	4886.852066500911
6	Incidence	6	China	2	Female	12	35-39 years	414	Stomach cancer	1	Number	2021	2586.164438481296	3525.2987873148777	1933.287054731299
6	Incidence	6	China	3	Both	12	35-39 years	414	Stomach cancer	1	Number	2021	9449.311335453984	11769.006812696118	7437.18440922556
6	Incidence	6	China	1	Male	12	35-39 years	414	Stomach cancer	3	Rate	2021	12.6239	16.6941	8.98878
6	Incidence	6	China	2	Female	12	35-39 years	414	Stomach cancer	3	Rate	2021	5.01222	6.83235	3.74689
6	Incidence	6	China	3	Both	12	35-39 years	414	Stomach cancer	3	Rate	2021	8.917535874779999	11.1067	7.018644684479999

## Sheet: liver cancer
measure_id	measure_name	location_id	location_name	sex_id	sex_name	age_id	age_name	cause_id	cause_name	metric_id	metric_name	year	val	upper	lower
1	Deaths	6	China	1	Male	9	20-24 years	417	Liver cancer	1	Number	2010	375.42944550467706	442.9551658880281	311.34768505248803
1	Deaths	6	China	2	Female	9	20-24 years	417	Liver cancer	1	Number	2010	144.0936231814472	170.9331897032857	120.18156050275272
1	Deaths	6	China	3	Both	9	20-24 years	417	Liver cancer	1	Number	2010	519.5230686861244	594.7723841329092	445.2696682419886
1	Deaths	6	China	1	Male	9	20-24 years	417	Liver cancer	3	Rate	2010	0.5845563753841208	0.6896962114442137	0.4847789017024555
1	Deaths	6	China	2	Female	9	20-24 years	417	Liver cancer	3	Rate	2010	0.2259533690581515	0.26804052285282853	0.18845683726106394
1	Deaths	6	China	3	Both	9	20-24 years	417	Liver cancer	3	Rate	2010	0.40588984154179675	0.46468017168068176	0.3478775938538722
1	Deaths	6	China	1	Male	10	25-29 years	417	Liver cancer	1	Number	2010	748.4159288944984	846.4497037709594	664.2420403898424
1	Deaths	6	China	2	Female	10	25-29 years	417	Liver cancer	1	Number	2010	187.5115416343038	220.14347590541718	156.2809518810027
1	Deaths	6	China	3	Both	10	25-29 years	417	Liver cancer	1	Number	2010	935.9274705288028	1041.6315758076644	841.4903611763102
1	Deaths	6	China	1	Male	10	25-29 years	417	Liver cancer	3	Rate	2010	1.465096436215085	1.6570070151526168	1.3003179229454633
1	Deaths	6	China	2	Female	10	25-29 years	417	Liver cancer	3	Rate	2010	0.37076231076786986	0.4352846929622354	0.30901077524820786
1	Deaths	6	China	3	Both	10	25-29 years	417	Liver cancer	3	Rate	2010	0.9206660939142713	1.0246465718703317	0.8277688905241511
1	Deaths	6	China	1	Male	11	30-34 years	417	Liver cancer	1	Number	2010	2097.2126981933434	2370.309172761546	1849.9434534165116
1	Deaths	6	China	2	Female	11	30-34 years	417	Liver cancer	1	Number	2010	317.66862878889333	374.43457661295383	266.8300361748356
1	Deaths	6	China	3	Both	11	30-34 years	417	Liver cancer	1	Number	2010	2414.8813269822367	2691.2573122435233	2153.2310661710667
1	Deaths	6	China	1	Male	11	30-34 years	417	Liver cancer	3	Rate	2010	4.220008209407098	4.769532521190419	3.7224534102248095
1	Deaths	6	China	2	Female	11	30-34 years	417	Liver cancer	3	Rate	2010	0.6625636724149	0.7809608053071646	0.5565292655828684
1	Deaths	6	China	3	Both	11	30-34 years	417	Liver cancer	3	Rate	2010	2.473192772392634	2.756242329144676	2.2052245179271033
1	Deaths	6	China	1	Male	12	35-39 years	417	Liver cancer	1	Number	2010	4811.319385977473	5502.979839065137	4189.913737340587
1	Deaths	6	China	2	Female	12	35-39 years	417	Liver cancer	1	Number	2010	696.9764227880145	813.61724072867	590.991511901217
1	Deaths	6	China	3	Both	12	35-39 years	417	Liver cancer	1	Number	2010	5508.295808765489	6268.482028079266	4867.60783610053
1	Deaths	6	China	1	Male	12	35-39 years	417	Liver cancer	3	Rate	2010	7.936529099100607	9.077460072967373	6.911487189156772
1	Deaths	6	China	2	Female	12	35-39 years	417	Liver cancer	3	Rate	2010	1.2020623457441524	1.4032306071645326	1.0192721301376515
1	Deaths	6	China	3	Both	12	35-39 years	417	Liver cancer	3	Rate	2010	4.644267757033876	5.285211611589085	4.104077724205166
1	Deaths	6	China	1	Male	9	20-24 years	417	Liver cancer	1	Number	2021	190.67780919647717	274.58597149443216	128.49623744272313
1	Deaths	6	China	2	Female	9	20-24 years	417	Liver cancer	1	Number	2021	63.47013896971394	83.16815489863562	45.10283394090874
1	Deaths	6	China	3	Both	9	20-24 years	417	Liver cancer	1	Number	2021	254.14794816619133	339.1390490380148	182.72910698720372
1	Deaths	6	China	1	Male	9	20-24 years	417	Liver cancer	3	Rate	2021	0.4905841429394913	0.7064667045235399	0.33060069644408485
1	Deaths	6	China	2	Female	9	20-24 years	417	Liver cancer	3	Rate	2021	0.18500824596219712	0.24242572503348417	0.1314696380184937
1	Deaths	6	China	3	Both	9	20-24 years	417	Liver cancer	3	Rate	2021	0.3473192673012722	0.4634683336027135	0.24971808748151056
1	Deaths	6	China	1	Male	10	25-29 years	417	Liver cancer	1	Number	2021	741.7582135636925	953.4987798882693	572.0669138355656
1	Deaths	6	China	2	Female	10	25-29 years	417	Liver cancer	1	Number	2021	143.5670500211859	195.57030923807812	102.71614547276972
1	Deaths	6	China	3	Both	10	25-29 years	417	Liver cancer	1	Number	2021	885.3252635848783	1104.0672898513208	705.4993454320688
1	Deaths	6	China	1	Male	10	25-29 years	417	Liver cancer	3	Rate	2021	1.6261015845961502	2.090284743107432	1.2540999183734225
1	Deaths	6	China	2	Female	10	25-29 years	417	Liver cancer	3	Rate	2021	0.3513088511810332	0.47856092782717097	0.2513466081420325
1	Deaths	6	China	3	Both	10	25-29 years	417	Liver cancer	3	Rate	2021	1.0237096016860672	1.276642983113009	0.8157752676994537
1	Deaths	6	China	1	Male	11	30-34 years	417	Liver cancer	1	Number	2021	2538.9927910420056	3365.2921813890252	1951.4034467564638
1	Deaths	6	China	2	Female	11	30-34 years	417	Liver cancer	1	Number	2021	355.71433311032246	485.4829010214742	255.84570665274862
1	Deaths	6	China	3	Both	11	30-34 years	417	Liver cancer	1	Number	2021	2894.7071241523267	3736.138158111754	2266.727369356473
1	Deaths	6	China	1	Male	11	30-34 years	417	Liver cancer	3	Rate	2021	4.050477181761757	5.368679753156482	3.1130908135640807
1	Deaths	6	China	2	Female	11	30-34 years	417	Liver cancer	3	Rate	2021	0.6083760320800848	0.8303184141713252	0.4375713356196159
1	Deaths	6	China	3	Both	11	30-34 years	417	Liver cancer	3	Rate	2021	2.389293245753067	3.0838109983201756	1.8709583254136617
1	Deaths	6	China	1	Male	12	35-39 years	417	Liver cancer	1	Number	2021	4014.1455825495736	5405.313038502672	2961.2683897770585
1	Deaths	6	China	2	Female	12	35-39 years	417	Liver cancer	1	Number	2021	501.51148375868996	687.2929391495043	369.11699531629966
1	Deaths	6	China	3	Both	12	35-39 years	417	Liver cancer	1	Number	2021	4515.657066308264	5902.915577246662	3428.3857818086803
1	Deaths	6	China	1	Male	12	35-39 years	417	Liver cancer	3	Rate	2021	7.383544440926739	9.942431886477879	5.446901789631453
1	Deaths	6	China	2	Female	12	35-39 years	417	Liver cancer	3	Rate	2021	0.9719751679119547	1.3320366363853275	0.7153825288561998
1	Deaths	6	China	3	Both	12	35-39 years	417	Liver cancer	3	Rate	2021	4.261531074324897	5.570719342095379	3.23544776084951
6	Incidence	6	China	1	Male	9	20-24 years	417	Liver cancer	1	Number	2010	406.4499393375325	480.49116703465495	337.2161809041205
6	Incidence	6	China	2	Female	9	20-24 years	417	Liver cancer	1	Number	2010	160.57400315771883	191.18682355983628	133.08077651784387
6	Incidence	6	China	3	Both	9	20-24 years	417	Liver cancer	1	Number	2010	567.0239424952503	651.2823404946917	486.2696025039403
6	Incidence	6	China	1	Male	9	20-24 years	417	Liver cancer	3	Rate	2010	0.6328563360199999	0.748141	0.525057
6	Incidence	6	China	2	Female	9	20-24 years	417	Liver cancer	3	Rate	2010	0.251796	0.2998	0.208684
6	Incidence	6	China	3	Both	9	20-24 years	417	Liver cancer	3	Rate	2010	0.44300103699000004	0.50883	0.37990977456999997
6	Incidence	6	China	1	Male	9	20-24 years	417	Liver cancer	1	Number	2021	229.54809782396885	324.8271164860228	155.09625276713777
6	Incidence	6	China	2	Female	9	20-24 years	417	Liver cancer	1	Number	2021	78.67785567104309	103.28080025005607	55.46617145312323
6	Incidence	6	China	3	Both	9	20-24 years	417	Liver cancer	1	Number	2021	308.2259534950117	409.23708450437965	223.55163282714517
6	Incidence	6	China	1	Male	9	20-24 years	417	Liver cancer	3	Rate	2021	0.5905913085000001	0.835729	0.39903837030999995
6	Incidence	6	China	2	Female	9	20-24 years	417	Liver cancer	3	Rate	2021	0.229337	0.301052	0.161678
6	Incidence	6	China	3	Both	9	20-24 years	417	Liver cancer	3	Rate	2021	0.421222	0.559264	0.30550626073000003
6	Incidence	6	China	1	Male	10	25-29 years	417	Liver cancer	1	Number	2010	887.0069957969151	1004.7389021660584	787.6131324595875
6	Incidence	6	China	2	Female	10	25-29 years	417	Liver cancer	1	Number	2010	228.50977181482517	268.7601201919518	190.90678668349287
6	Incidence	6	China	3	Both	10	25-29 years	417	Liver cancer	1	Number	2010	1115.516767611742	1242.9510765629666	1001.7732212117288
6	Incidence	6	China	1	Male	10	25-29 years	417	Liver cancer	3	Rate	2010	1.7364	1.96687	1.54183
6	Incidence	6	China	2	Female	10	25-29 years	417	Liver cancer	3	Rate	2010	0.45182717977000003	0.531413	0.377476
6	Incidence	6	China	3	Both	10	25-29 years	417	Liver cancer	3	Rate	2010	1.09733	1.22268	0.985438
6	Incidence	6	China	1	Male	10	25-29 years	417	Liver cancer	1	Number	2021	978.6160851775649	1248.595323693202	755.0354532069812
6	Incidence	6	China	2	Female	10	25-29 years	417	Liver cancer	1	Number	2021	196.13931992629827	265.0172535920949	139.45991948406902
6	Incidence	6	China	3	Both	10	25-29 years	417	Liver cancer	1	Number	2021	1174.755405103863	1458.160715493128	936.3262973643608
6	Incidence	6	China	1	Male	10	25-29 years	417	Liver cancer	3	Rate	2021	2.14535	2.7372	1.6552082935299999
6	Incidence	6	China	2	Female	10	25-29 years	417	Liver cancer	3	Rate	2021	0.479953	0.6484977359999999	0.34125869475000004
6	Incidence	6	China	3	Both	10	25-29 years	417	Liver cancer	3	Rate	2021	1.35838	1.6860844106100001	1.0826825578700001
6	Incidence	6	China	1	Male	11	30-34 years	417	Liver cancer	1	Number	2010	2528.194155496482	2865.8178013423603	2225.7900652685885
6	Incidence	6	China	2	Female	11	30-34 years	417	Liver cancer	1	Number	2010	393.5448402074952	462.10705552153786	332.7071275851733
6	Incidence	6	China	3	Both	11	30-34 years	417	Liver cancer	1	Number	2010	2921.7389957039736	3256.6006688189063	2601.9212323694533
6	Incidence	6	China	1	Male	11	30-34 years	417	Liver cancer	3	Rate	2010	5.08723	5.76659	4.47873
6	Incidence	6	China	2	Female	11	30-34 years	417	Liver cancer	3	Rate	2010	0.8208192152399999	0.96382	0.69393
6	Incidence	6	China	3	Both	11	30-34 years	417	Liver cancer	3	Rate	2010	2.99229	3.33524	2.66475
6	Incidence	6	China	1	Male	11	30-34 years	417	Liver cancer	1	Number	2021	3384.245822664958	4463.358489991967	2607.7628400204403
6	Incidence	6	China	2	Female	11	30-34 years	417	Liver cancer	1	Number	2021	495.42488204497744	674.0321104434889	354.8784934785796
6	Incidence	6	China	3	Both	11	30-34 years	417	Liver cancer	1	Number	2021	3879.6707047099367	5021.217445071054	3037.109774318376
6	Incidence	6	China	1	Male	11	30-34 years	417	Liver cancer	3	Rate	2021	5.39892	7.12043	4.16019
6	Incidence	6	China	2	Female	11	30-34 years	417	Liver cancer	3	Rate	2021	0.847322	1.15279	0.606947
6	Incidence	6	China	3	Both	11	30-34 years	417	Liver cancer	3	Rate	2021	3.20228	4.1445163232099995	2.50683
6	Incidence	6	China	1	Male	12	35-39 years	417	Liver cancer	1	Number	2010	6111.731849029616	6969.542503627952	5327.304039825304
6	Incidence	6	China	2	Female	12	35-39 years	417	Liver cancer	1	Number	2010	909.2298053523908	1060.600586088247	770.6948883827852
6	Incidence	6	China	3	Both	12	35-39 years	417	Liver cancer	1	Number	2010	7020.961654381999	7988.591085348191	6206.383940005118
6	Incidence	6	China	1	Male	12	35-39 years	417	Liver cancer	3	Rate	2010	10.0816	11.4966	8.78767
6	Incidence	6	China	2	Female	12	35-39 years	417	Liver cancer	3	Rate	2010	1.56813	1.8291982149300001	1.3292
6	Incidence	6	China	3	Both	12	35-39 years	417	Liver cancer	3	Rate	2010	5.9196577247999995	6.73551	5.232854193210001
6	Incidence	6	China	1	Male	12	35-39 years	417	Liver cancer	1	Number	2021	5634.002014365256	7610.19786587732	4164.050950669693
6	Incidence	6	China	2	Female	12	35-39 years	417	Liver cancer	1	Number	2021	733.6570773362686	997.4431278802048	542.1770592738874
6	Incidence	6	China	3	Both	12	35-39 years	417	Liver cancer	1	Number	2021	6367.659091701522	8334.461211082176	4848.621721862028
6	Incidence	6	China	1	Male	12	35-39 years	417	Liver cancer	3	Rate	2021	10.3631	13.9981	7.659277576329999
6	Incidence	6	China	2	Female	12	35-39 years	417	Liver cancer	3	Rate	2021	1.4218945807399999	1.9331360957800001	1.05079
6	Incidence	6	China	3	Both	12	35-39 years	417	Liver cancer	3	Rate	2021	6.00931	7.8654257657799995	4.57576

## Sheet: iodine deficiency
measure_id	measure_name	location_id	location_name	sex_id	sex_name	age_id	age_name	cause_id	cause_name	metric_id	metric_name	year	val	upper	lower
6	Incidence	6	China	1	Male	12	35-39 years	388	Iodine deficiency	1	Number	2010	24602.09484437396	35093.3171569298	16810.64240218074
6	Incidence	6	China	2	Female	12	35-39 years	388	Iodine deficiency	1	Number	2010	37338.46412587914	49262.72011213347	28036.301161421827
6	Incidence	6	China	3	Both	12	35-39 years	388	Iodine deficiency	1	Number	2010	61940.55897025307	84151.80240873569	44773.861769053634
6	Incidence	6	China	1	Male	12	35-39 years	388	Iodine deficiency	3	Rate	2010	40.5825	57.8883	27.730055291760003
6	Incidence	6	China	2	Female	12	35-39 years	388	Iodine deficiency	3	Rate	2010	64.397	84.9625	48.353690079319996
6	Incidence	6	China	3	Both	12	35-39 years	388	Iodine deficiency	3	Rate	2010	52.2246	70.9518	37.7507
6	Incidence	6	China	1	Male	12	35-39 years	388	Iodine deficiency	1	Number	2021	15680.940107027223	23508.31933508904	10033.556680521124
6	Incidence	6	China	2	Female	12	35-39 years	388	Iodine deficiency	1	Number	2021	29229.439423900112	38791.69779245494	21598.65221495641
6	Incidence	6	China	3	Both	12	35-39 years	388	Iodine deficiency	1	Number	2021	44910.37953092736	61672.88402600133	31553.007559828948
6	Incidence	6	China	1	Male	12	35-39 years	388	Iodine deficiency	3	Rate	2021	28.8432	43.240763687459996	18.4555
6	Incidence	6	China	2	Female	12	35-39 years	388	Iodine deficiency	3	Rate	2021	56.64932950106999	75.1819	41.8602
6	Incidence	6	China	3	Both	12	35-39 years	388	Iodine deficiency	3	Rate	2021	42.383	58.2021	29.7773
6	Incidence	6	China	1	Male	9	20-24 years	388	Iodine deficiency	1	Number	2010	117705.1245366111	153937.00137773418	84321.62202897211
6	Incidence	6	China	2	Female	9	20-24 years	388	Iodine deficiency	1	Number	2010	219635.73789792391	280507.3873540991	164016.11048080548
6	Incidence	6	China	3	Both	9	20-24 years	388	Iodine deficiency	1	Number	2010	337340.86243453494	433751.8966338285	248631.3592235471
6	Incidence	6	China	1	Male	9	20-24 years	388	Iodine deficiency	3	Rate	2010	183.27086963240998	239.68513029633002	131.29162437833
6	Incidence	6	China	2	Female	9	20-24 years	388	Iodine deficiency	3	Rate	2010	344.41104226463	439.86394275440006	257.19384331314
6	Incidence	6	China	3	Both	9	20-24 years	388	Iodine deficiency	3	Rate	2010	263.55562909921	338.87905889993	194.249
6	Incidence	6	China	1	Male	9	20-24 years	388	Iodine deficiency	1	Number	2021	48718.77816132139	64810.61691566019	33771.263467681514
6	Incidence	6	China	2	Female	9	20-24 years	388	Iodine deficiency	1	Number	2021	109781.01123926192	139542.60519431028	82144.21969220467
6	Incidence	6	China	3	Both	9	20-24 years	388	Iodine deficiency	1	Number	2021	158499.78940058325	203814.9004518781	114227.97303527032
6	Incidence	6	China	1	Male	9	20-24 years	388	Iodine deficiency	3	Rate	2021	125.34578685400001	166.74756798882	86.8882
6	Incidence	6	China	2	Female	9	20-24 years	388	Iodine deficiency	3	Rate	2021	319.99917849594	406.751	239.44107020846002
6	Incidence	6	China	3	Both	9	20-24 years	388	Iodine deficiency	3	Rate	2021	216.606	278.53398935858	156.10425418023
6	Incidence	6	China	1	Male	10	25-29 years	388	Iodine deficiency	1	Number	2010	68504.31000183178	88622.5254878235	49659.36314792886
6	Incidence	6	China	2	Female	10	25-29 years	388	Iodine deficiency	1	Number	2010	124308.35063804738	157459.63233206002	93293.34438546904
6	Incidence	6	China	3	Both	10	25-29 years	388	Iodine deficiency	1	Number	2010	192812.6606398792	245710.8605347467	143131.74469015346
6	Incidence	6	China	1	Male	10	25-29 years	388	Iodine deficiency	3	Rate	2010	134.10380053949999	173.48714965538	97.213
6	Incidence	6	China	2	Female	10	25-29 years	388	Iodine deficiency	3	Rate	2010	245.79207726951	311.34135332293	184.46681010749
6	Incidence	6	China	3	Both	10	25-29 years	388	Iodine deficiency	3	Rate	2010	189.66862787801	241.70426162726002	140.79781654935002
6	Incidence	6	China	1	Male	10	25-29 years	388	Iodine deficiency	1	Number	2021	42159.02974931413	56273.7720545534	29431.483573169848
6	Incidence	6	China	2	Female	10	25-29 years	388	Iodine deficiency	1	Number	2021	92741.83550127616	116688.17339766012	70218.79971897669
6	Incidence	6	China	3	Both	10	25-29 years	388	Iodine deficiency	1	Number	2021	134900.86525059046	172206.57486234448	99104.29427449126
6	Incidence	6	China	1	Male	10	25-29 years	388	Iodine deficiency	3	Rate	2021	92.42211791768001	123.36482189994999	64.5205
6	Incidence	6	China	2	Female	10	25-29 years	388	Iodine deficiency	3	Rate	2021	226.93945220413997	285.53618770251	171.82553975264
6	Incidence	6	China	3	Both	10	25-29 years	388	Iodine deficiency	3	Rate	2021	155.987	199.12401849487	114.59519093164
6	Incidence	6	China	1	Male	11	30-34 years	388	Iodine deficiency	1	Number	2010	43703.01684892704	55934.04467916652	32777.683938906535
6	Incidence	6	China	2	Female	11	30-34 years	388	Iodine deficiency	1	Number	2010	74611.93004145185	93789.05013819368	56773.38606802957
6	Incidence	6	China	3	Both	11	30-34 years	388	Iodine deficiency	1	Number	2010	118314.94689037878	149197.1421702948	89359.71270960693
6	Incidence	6	China	1	Male	11	30-34 years	388	Iodine deficiency	3	Rate	2010	87.9391	112.55039984011	65.9552
6	Incidence	6	China	2	Female	11	30-34 years	388	Iodine deficiency	3	Rate	2010	155.619	195.61647534658	118.41264688953
6	Incidence	6	China	3	Both	11	30-34 years	388	Iodine deficiency	3	Rate	2010	121.17186391141	152.79976268578	91.5175
6	Incidence	6	China	1	Male	11	30-34 years	388	Iodine deficiency	1	Number	2021	37664.81374083495	48915.75819844162	27809.113539720114
6	Incidence	6	China	2	Female	11	30-34 years	388	Iodine deficiency	1	Number	2021	81529.5493731771	102304.72414880552	62864.890015878205
6	Incidence	6	China	3	Both	11	30-34 years	388	Iodine deficiency	1	Number	2021	119194.36311401198	150217.9219329264	90290.23410655452
6	Incidence	6	China	1	Male	11	30-34 years	388	Iodine deficiency	3	Rate	2021	60.087	78.0357	44.364119596980004
6	Incidence	6	China	2	Female	11	30-34 years	388	Iodine deficiency	3	Rate	2021	139.43948592464	174.97113933105	107.51743403364
6	Incidence	6	China	3	Both	11	30-34 years	388	Iodine deficiency	3	Rate	2021	98.3831	123.98997579781	74.5256

[truncated: 2 more sheets: protein deficiency, vitamin A deficiency]
