# Supplementary material for: Is takeout culture associated with rising colorectal cancer in young Chinese adults? An ecological analysis of GBD and CHNS data
Source: Front Public Health. 2025 Oct 23;13:1665377. doi: 10.3389/fpubh.2025.1665377 (PMC12589040; doi:10.3389/fpubh.2025.1665377)
Supplement: Supplementary file 3 [file Table_3.XLSX]

## Sheet: figure1（C）
cause_name		ALL
Iodine deficiency		457505
Stomach cancer		18805.3
Diarrheal diseases		1.5182e+07
Vitamin A deficiency		8.45742e+06
Colon and rectum cancer		27952.1
Esophageal cancer		3177.45
Liver cancer		11730.3
Pancreatitis		82806.1
Protein-energy malnutrition		5.03497e+06
Appendicitis		1.8344e+06
Inflammatory bowel disease		6727.04
Gallbladder and biliary diseases		5.06399e+06

## Sheet: figure1（D）
cause_name		20-24 years	25-29 years	30-34 years	35-39 years	ALL
Iodine deficiency		158500	134901	119194	44910.4	457505
Stomach cancer		723.145	2078.15	6554.69	9449.31	18805.3
Diarrheal diseases		2.85553e+06	3.38615e+06	4.73742e+06	4.20289e+06	1.5182e+07
Vitamin A deficiency		1.79548e+06	2.01453e+06	2.66018e+06	1.98722e+06	8.45742e+06
Colon and rectum cancer		1233.43	3273.03	9823.02	13622.6	27952.1
Esophageal cancer		119.646	217.896	864.296	1975.61	3177.45
Liver cancer		308.226	1174.76	3879.67	6367.66	11730.3
Pancreatitis		6627.32	13240.2	29467.8	33470.8	82806.1
Protein-energy malnutrition		802368	1.04098e+06	1.63355e+06	1.55807e+06	5.03497e+06
Appendicitis		426226	442171	564463	401543	1.8344e+06
Inflammatory bowel disease		757.076	1284.44	2299.24	2386.28	6727.04
Gallbladder and biliary diseases		504697	919259	1.75283e+06	1.8872e+06	5.06399e+06

## Sheet: figure1（E）
cause_name		20-24 years	25-29 years	30-34 years	35-39 years
Iodine deficiency		158500	134901	119194	44910.4
Stomach cancer		723.145	2078.15	6554.69	9449.31
Diarrheal diseases		2.85553e+06	3.38615e+06	4.73742e+06	4.20289e+06
Vitamin A deficiency		1.79548e+06	2.01453e+06	2.66018e+06	1.98722e+06
Colon and rectum cancer		1233.43	3273.03	9823.02	13622.6
Esophageal cancer		119.646	217.896	864.296	1975.61
Liver cancer		308.226	1174.76	3879.67	6367.66
Pancreatitis		6627.32	13240.2	29467.8	33470.8
Protein-energy malnutrition		802368	1.04098e+06	1.63355e+06	1.55807e+06
Appendicitis		426226	442171	564463	401543
Inflammatory bowel disease		757.076	1284.44	2299.24	2386.28
Gallbladder and biliary diseases		504697	919259	1.75283e+06	1.8872e+06
