# Supplementary material for: Is takeout culture associated with rising colorectal cancer in young Chinese adults? An ecological analysis of GBD and CHNS data
Source: Front Public Health. 2025 Oct 23;13:1665377. doi: 10.3389/fpubh.2025.1665377 (PMC12589040; doi:10.3389/fpubh.2025.1665377)
Supplement: Supplementary file 4 [file Table_4.XLSX]

## Sheet: Diarrheal diseases
年龄段	2010	2011	2012	2013	2014	2015	2016	2017	2018	2019	2020	2021
20-24	4405.81	4294.44	4213.69	4159.82	4129.23	4118.31	4120.91	4128.15	4132.47	4126.56	4042.22	3902.37
25-29	4518.02	4387.32	4287.1	4214.03	4164.6	4135.59	4123.51	4121.13	4120.52	4113.81	4041.54	3915.43
30-34	4650.09	4505.77	4393.79	4310.18	4250.48	4209.27	4181.34	4161.99	4144.02	4120.06	4041.25	3910.27
35-39	4770.21	4634.12	4525.75	4439.1	4370.3	4316.15	4276.19	4246.51	4219.39	4186.69	4105.7	3966.36
20-39	18344.1	17821.6	17420.3	17123.1	16914.6	16779.3	16701.9	16657.8	16616.4	16547.1	16230.7	15694.4
	1998	1999	2000	2001	2002	2003	2004	2005	2006	2007	2008	2009
20-24	9782.57	9745.11	9726.79	9775.26	9897.93	10045.6	10166.9	10207.5	9612.9	8213.85	6531.73	5088.39
25-29	9535.22	9511.61	9513.25	9568.09	9670.16	9777	9851.48	9857.51	9299.35	8018.4	6482.98	5160.39
30-34	9265.24	9207.56	9181.16	9208.21	9280.33	9367.89	9435.95	9450.2	8962.31	7822.5	6445.79	5249.41
35-39	8957.53	8897.48	8874.83	8893.42	8935.42	8977.76	8999.51	8981.92	8540.04	7540.09	6340.93	5298.53
20-39	37540.6	37361.8	37296	37445	37783.8	38168.3	38453.8	38497.2	36414.6	31594.8	25801.4	20796.7

## Sheet: Protein-energy malnutrition
Age group	2010	2011	2012	2013	2014	2015	2016	2017	2018	2019	2020	2021
20-24	1271.37	1325.94	1434.58	1557.91	1658.26	1699.59	1634.66	1481.45	1304.79	1172.44	1089.85	1096.52
25-29	1346.31	1408.87	1531.64	1672.4	1788.37	1835.8	1764.6	1602.32	1419.18	1284.13	1199.18	1203.69
30-34	1435.14	1502.25	1634.87	1785.39	1908.01	1958.28	1888.88	1729.01	1549.08	1420.43	1345.66	1348.34
35-39	1519.28	1595.57	1745.11	1914.47	2051.14	2104.29	2026.47	1855.07	1666.52	1535.16	1461.69	1470.39
20-39	5572.1	5832.64	6346.2	6930.18	7405.78	7597.95	7314.61	6667.84	5939.56	5412.15	5096.38	5118.94
	1998	1999	2000	2001	2002	2003	2004	2005	2006	2007	2008	2009
20-24	906.436	945.36	981.484	1021.46	1068.53	1114.98	1153.54	1177.01	1193.42	1213.57	1234.75	1254.68
25-29	974.597	1016.74	1056.65	1100.34	1151	1199.73	1238.25	1259.01	1271.14	1287.44	1306.58	1326.86
30-34	1045.11	1089.54	1130.91	1175.38	1227.11	1278.18	1320.22	1344.88	1360.1	1378.04	1397.12	1416.49
35-39	1106.99	1154.56	1199.95	1249.05	1305.39	1359.51	1402.7	1426.56	1439.42	1455.69	1475.38	1497.09
20-39	4033.13	4206.2	4368.99	4546.23	4752.03	4952.4	5114.72	5207.47	5264.08	5334.74	5413.82	5495.11

## Sheet: Iodine deficiency
年龄段	2010	2011	2012	2013	2014	2015	2016	2017	2018	2019	2020	2021
20-24	263.556	257.92	252.104	246.41	241.142	236.586	232.377	228.254	224.658	222.065	219.034	216.606
25-29	189.669	186.006	182.145	178.205	174.35	170.834	167.537	164.318	161.535	159.581	157.501	155.987
30-34	121.172	117.959	114.772	111.819	109.263	107.212	105.401	103.616	102.023	100.825	99.4855	98.3831
35-39	52.2246	51.0709	49.7456	48.3419	46.9993	45.8646	44.8884	44.0041	43.3153	42.9125	42.6724	42.383
20-39	626.621	612.956	598.767	584.777	571.754	560.495	550.204	540.192	531.531	525.383	518.693	513.359
	1998	1999	2000	2001	2002	2003	2004	2005	2006	2007	2008	2009
20-24	199.966	201.698	204.837	216.735	238.986	264.134	284.831	293.611	291.596	285.989	278.345	270.291
25-29	146.738	149.037	152.33	161.585	177.745	195.3	208.996	213.814	211.011	205.981	199.981	194.183
30-34	94.6867	96.0702	98.0763	103.532	113.159	123.966	132.841	136.588	135.621	132.881	129.017	124.839
35-39	44.3601	44.7687	45.3529	47.0187	49.9671	53.2755	56.006	57.1944	56.8785	55.9675	54.7343	53.4118
20-39	485.75	491.574	500.596	528.87	579.856	636.676	682.673	701.208	695.107	680.818	662.077	642.724

## Sheet: Vitamin A deficiency
年龄段	2010	2011	2012	2013	2014	2015	2016	2017	2018	2019	2020	2021
20-24	4509.48	4284.43	4095	3925.98	3762.28	3588.64	3402.06	3210.15	3014.47	2817.46	2616.88	2453.71
25-29	4358	4135.44	3946.27	3775.94	3610.56	3437.03	3252.39	3063.24	2871.4	2679.65	2486.14	2329.42
30-34	4078.42	3861.63	3682.03	3525.89	3378.89	3225.46	3057.52	2881.65	2702.08	2523.48	2342.36	2195.72
35-39	3319.95	3173.72	3048.73	2931.57	2813.02	2684.55	2547.48	2409.43	2271.89	2135.62	1991.71	1875.38
20-39	16265.9	15455.2	14772	14159.4	13564.7	12935.7	12259.4	11564.5	10859.8	10156.2	9437.08	8854.24
	1998	1999	2000	2001	2002	2003	2004	2005	2006	2007	2008	2009
20-24	9106.28	8665.59	8251.89	7865.99	7490.34	7125.08	6768.66	6416.29	6032.48	5611.69	5191.52	4810.82
25-29	8636.49	8256.82	7917.88	7605.11	7282.86	6942.57	6586.36	6218.76	5824.84	5409.3	5006.07	4646.24
30-34	7888.35	7587.68	7310.35	7032.84	6732.38	6424.06	6111.12	5797.97	5460.55	5088.37	4710.38	4362.14
35-39	6354.88	6104.06	5883.77	5673.7	5445.13	5200.49	4944.54	4682.47	4396.26	4086.78	3786.87	3522.21
20-39	31986	30614.2	29363.9	28177.6	26950.7	25692.2	24410.7	23115.5	21714.1	20196.1	18694.9	17341.4

## Sheet:  Esophageal cancer
年龄段	2010	2011	2012	2013	2014	2015	2016	2017	2018	2019	2020	2021
20-24	0.164374	0.153595	0.140594	0.140701	0.148056	0.146007	0.146968	0.15304	0.160446	0.162236	0.162727	0.163509
25-29	0.267728	0.256532	0.248922	0.243186	0.235294	0.22896	0.228588	0.231814	0.238449	0.244655	0.248949	0.251955
30-34	0.744887	0.680981	0.622472	0.607985	0.613475	0.590909	0.589592	0.613738	0.647392	0.671	0.6928	0.713391
35-39	1.90547	1.69817	1.50902	1.46639	1.54128	1.52147	1.53121	1.64504	1.76087	1.80232	1.82983	1.86443
20-39	3.08246	2.78928	2.52101	2.45826	2.5381	2.48734	2.49635	2.64363	2.80716	2.88021	2.93431	2.99328
	1998	1999	2000	2001	2002	2003	2004	2005	2006	2007	2008	2009
20-24	0.206708	0.202336	0.202874	0.199226	0.195737	0.199419	0.197522	0.184302	0.173754	0.171081	0.167309	0.165294
25-29	0.367856	0.365838	0.36912	0.358096	0.3388	0.337351	0.328415	0.29797	0.258773	0.2499	0.258243	0.273997
30-34	1.08952	1.09034	1.11252	1.09324	1.0574	1.05301	1.00365	0.899169	0.772967	0.699677	0.695637	0.747907
35-39	3.49119	3.43196	3.43439	3.37018	3.26996	3.16058	3.06283	2.85577	2.62635	2.46253	2.25682	2.04898
20-39	5.15527	5.09047	5.11891	5.02075	4.8619	4.75035	4.59242	4.23721	3.83185	3.58318	3.37801	3.23617

## Sheet: Stomach cancer
年龄段	2010	2011	2012	2013	2014	2015	2016	2017	2018	2019	2020	2021
20-24	1.00749	0.965227	0.89816	0.902494	0.941781	0.929894	0.937356	0.973898	1.00049	0.999667	0.99337	0.988252
25-29	2.53318	2.49542	2.44363	2.43656	2.40455	2.35443	2.37028	2.39873	2.41464	2.42354	2.41677	2.40298
30-34	5.88131	5.53928	5.13988	5.09199	5.16971	5.01241	5.01639	5.15304	5.27251	5.32419	5.36338	5.41024
35-39	9.48747	8.77326	8.13192	7.98168	8.32455	8.29891	8.34708	8.77227	9.05897	9.01997	8.94989	8.91754
20-39	18.9095	17.7732	16.6136	16.4127	16.8406	16.5956	16.6711	17.2979	17.7466	17.7674	17.7234	17.719
	1998	1999	2000	2001	2002	2003	2004	2005	2006	2007	2008	2009
20-24	1.10123	1.09482	1.1052	1.08213	1.06976	1.08436	1.07652	1.02661	0.983433	0.992729	0.994366	1.00002
25-29	2.4596	2.46248	2.48747	2.45526	2.41742	2.45372	2.46092	2.33044	2.10815	2.08483	2.24734	2.50233
30-34	6.167	6.1872	6.34287	6.2852	6.22594	6.36943	6.30409	5.88788	5.3185	5.04496	5.21845	5.76838
35-39	12.944	12.795	12.9326	12.9056	12.9253	12.8726	12.8417	12.4304	11.7236	11.2515	10.6399	10.0035
20-39	22.6718	22.5395	22.8681	22.7281	22.6384	22.7802	22.6832	21.6754	20.1337	19.374	19.1	19.2743

## Sheet: Colon and rectum cancer
年龄段	2010	2011	2012	2013	2014	2015	2016	2017	2018	2019	2020	2021
20-24	1.16006	1.16054	1.14479	1.20287	1.3293	1.36893	1.40976	1.49635	1.59687	1.64317	1.65727	1.68561
25-29	2.66909	2.71967	2.77777	2.86295	2.94938	2.98134	3.07854	3.27495	3.44351	3.59993	3.70253	3.78464
30-34	5.81097	5.7744	5.66407	5.86029	6.2175	6.24592	6.41701	6.877	7.31318	7.63278	7.86418	8.10792
35-39	8.80559	8.68988	8.53169	8.81632	9.65797	9.9891	10.3297	11.2602	12.1131	12.4851	12.6318	12.8559
20-39	18.4457	18.3445	18.1183	18.7424	20.1542	20.5853	21.2351	22.9085	24.4666	25.361	25.8558	26.4341
	1998	1999	2000	2001	2002	2003	2004	2005	2006	2007	2008	2009
20-24	1.19601	1.191	1.20194	1.17121	1.14788	1.15811	1.14076	1.0908	1.05219	1.06417	1.08164	1.11375
25-29	2.12308	2.13811	2.17003	2.15061	2.13416	2.21359	2.24558	2.17846	2.02451	2.03298	2.22775	2.53382
30-34	4.48556	4.52547	4.65908	4.62814	4.66208	4.89925	4.94163	4.77808	4.51762	4.46111	4.78108	5.44017
35-39	8.08864	8.00724	8.05826	8.04428	8.13445	8.21313	8.40301	8.56391	8.62175	8.71494	8.75396	8.73179
20-39	15.8933	15.8618	16.0893	15.9942	16.0786	16.4841	16.731	16.6113	16.2161	16.2732	16.8444	17.8195

## Sheet: Liver cancer
年龄段	2010	2011	2012	2013	2014	2015	2016	2017	2018	2019	2020	2021
20-24	0.443001	0.425785	0.393549	0.358044	0.330335	0.320872	0.331817	0.353726	0.379395	0.401537	0.420486	0.421222
25-29	1.09733	1.13795	1.19879	1.26614	1.32476	1.35782	1.37021	1.37911	1.38424	1.38531	1.36493	1.35838
30-34	2.99229	3.01746	3.04174	3.0619	3.07647	3.08599	3.10244	3.13434	3.17154	3.20167	3.2099	3.20228
35-39	5.91966	5.82988	5.69477	5.55129	5.44	5.40159	5.48318	5.6538	5.84562	5.99183	6.08473	6.00931
20-39	10.4523	10.4111	10.3289	10.2374	10.1716	10.1663	10.2876	10.521	10.7808	10.9804	11.0801	10.9912
	1998	1999	2000	2001	2002	2003	2004	2005	2006	2007	2008	2009
20-24	0.697588	0.684268	0.668481	0.635948	0.582032	0.521931	0.470845	0.443864	0.438238	0.439039	0.442544	0.445078
25-29	1.80833	1.76729	1.72155	1.61519	1.42897	1.22181	1.05175	0.973774	0.973675	0.995071	1.02865	1.06551
30-34	4.3359	4.3242	4.28695	4.0828	3.6628	3.17286	2.75963	2.57144	2.59534	2.69224	2.81766	2.93063
35-39	7.47208	7.59753	7.61464	7.40031	6.97642	6.48156	6.04832	5.8154	5.78518	5.82353	5.88686	5.93199
20-39	14.3139	14.3733	14.2916	13.7343	12.6502	11.3982	10.3305	9.80449	9.79242	9.94988	10.1757	10.3732

## Sheet: Appendicitis
年龄段	2010	2011	2012	2013	2014	2015	2016	2017	2018	2019	2020	2021
20-24	589.709	587.265	583.564	579.557	576.174	574.335	575.252	578.376	581.926	584.053	582.662	582.482
25-29	517.805	515.918	513.233	510.419	508.141	507.031	507.977	510.577	513.359	514.743	512.089	511.287
30-34	471.484	470.102	467.938	465.567	463.602	462.693	463.379	465.054	466.801	467.724	466.51	465.908
35-39	381.943	380.278	378.002	375.751	374.073	373.501	374.327	375.941	377.614	378.681	378.583	378.945
20-39	1960.94	1953.56	1942.74	1931.29	1921.99	1917.56	1920.93	1929.95	1939.7	1945.2	1939.84	1938.62
	1998	1999	2000	2001	2002	2003	2004	2005	2006	2007	2008	2009
20-24	463.99	467.288	470.979	486.125	516.665	551.83	580.994	593.668	594.102	593.647	592.588	591.194
25-29	455.024	457.177	459.327	467.209	483.052	501.269	516.332	522.936	523.058	522.266	520.891	519.279
30-34	417.063	419.32	421.561	428.544	442.162	457.705	470.56	476.031	475.788	474.899	473.711	472.492
35-39	336.674	338.859	341.252	347.872	359.932	373.365	384.212	388.522	387.795	386.476	384.871	383.278
20-39	1672.75	1682.64	1693.12	1729.75	1801.81	1884.17	1952.1	1981.16	1980.74	1977.29	1972.06	1966.24

## Sheet: Inflammatory bowel disease
年龄段	2010	2011	2012	2013	2014	2015	2016	2017	2018	2019	2020	2021
20-24	1.73803	1.73446	1.71821	1.6908	1.65432	1.61168	1.49666	1.30069	1.11361	1.02542	1.02831	1.03462
25-29	2.25259	2.25369	2.24561	2.23031	2.20923	2.18334	2.05724	1.81496	1.57716	1.46453	1.47151	1.48521
30-34	2.58375	2.61446	2.64001	2.65832	2.66704	2.66378	2.53798	2.27274	2.0061	1.8757	1.88174	1.8978
35-39	2.76795	2.81688	2.86636	2.91019	2.94196	2.9564	2.84762	2.60145	2.35069	2.22835	2.23904	2.25199
20-39	9.34232	9.41949	9.47018	9.48963	9.47255	9.4152	8.9395	7.98984	7.04755	6.59401	6.6206	6.66961
	1998	1999	2000	2001	2002	2003	2004	2005	2006	2007	2008	2009
20-24	0.845147	0.895457	0.929824	0.94844	0.961872	0.975025	0.99277	1.02002	1.11683	1.298	1.50162	1.66777
25-29	1.1085	1.17087	1.21327	1.23839	1.26086	1.28636	1.31997	1.36666	1.49191	1.71307	1.96097	2.16465
30-34	1.32567	1.39797	1.44873	1.48243	1.51508	1.55073	1.59442	1.6514	1.78346	2.00721	2.25957	2.47463
35-39	1.48963	1.56531	1.61929	1.65709	1.6969	1.74278	1.79834	1.86731	2.00361	2.21912	2.45571	2.65722
20-39	4.76895	5.02959	5.21112	5.32634	5.43471	5.55489	5.7055	5.90539	6.3958	7.2374	8.17787	8.96426

[truncated: 2 more sheets: Gallbladder and biliary disease, Pancreatitis]
