# Supplementary material for: Is takeout culture associated with rising colorectal cancer in young Chinese adults? An ecological analysis of GBD and CHNS data
Source: Front Public Health. 2025 Oct 23;13:1665377. doi: 10.3389/fpubh.2025.1665377 (PMC12589040; doi:10.3389/fpubh.2025.1665377)
Supplement: Supplementary file 5 [file Table_5.XLSX]

## Sheet: Colorectal cancer
Diet low in whole grains	72.7	111.1	31.5		80.1	127.8	32.3
Diet low in milk	69.4	115.5	19.1		76.6	131.9	19.9
Diet high in red meat	63.4	127.8	0		71.8	152.5	0
Diet low in calcium	41.4	55.1	29.6		32.6	46.8	21.9
Smoking	18.7	25.8	11.8		21.2	31.7	12.5
Diet high in processed meat
Diet low in fiber	7.6	15	2.7		5.5	12.6	1.6
Diet high in processed meat	1.9	4.1	-0.4		2.5	5.5	-0.5
	9	19.1	-2.1		11.9	26.9	-2.7
	10.8	23.2	-2.5		14.5	32.4	-3.2

## Sheet: Diarrheal disease
Unsafe sanitation	23.6	33.9	15.8	20.1	33.8	7.1	Unsafe water source
Unsafe water source	29.7	48.5	12.2	14.1	20.7	8.9	Unsafe sanitation
No access to handwashing facility	2.6	5.9	0.3	1.3	3.1	0.1	No access to handwashing facility

## Sheet: Esophageal cancer
Smoking	26.5	32.5	20.4	22.8	31.3	16.5
Diet low in vegetables	5.6	15.1	-0.8	3	11.2	-0.4
Chewing tobacco	1.5	3.2	0.6	1.6	3.5	0.6

## Sheet: gastric cancer
Diet high in sodium	45.5704	228.372	-3e-06	35.5088	175.468	-2e-06
Smoking	38.6589	49.0174	29.0023	30.1425	41.1322	21.7212
