# Supplementary material for: Is takeout culture associated with rising colorectal cancer in young Chinese adults? An ecological analysis of GBD and CHNS data
Source: Front Public Health. 2025 Oct 23;13:1665377. doi: 10.3389/fpubh.2025.1665377 (PMC12589040; doi:10.3389/fpubh.2025.1665377)
Supplement: Supplementary file 6 [file Data_Sheet_1.CSV]

measure_id	measure_name	location_id	location_name	sex_id	sex_name	age_id	age_name	cause_id	cause_name	metric_id	metric_name	year	val	upper	lower
6	Incidence	6	China	3	Both	235	95+ years	387	Protein-energy malnutrition	1	Number	2010	4558.114650780988	6213.40757520055	3176.623242977259
6	Incidence	6	China	3	Both	235	95+ years	387	Protein-energy malnutrition	3	Rate	2010	2360.21087987759	3217.3284973403297	1644.8688358600898
6	Incidence	6	China	3	Both	235	95+ years	387	Protein-energy malnutrition	1	Number	2011	5456.400501553718	7417.023851596978	3832.822939006353
6	Incidence	6	China	3	Both	235	95+ years	387	Protein-energy malnutrition	3	Rate	2011	2467.28253375949	3353.83984300857	1733.13104302192
6	Incidence	6	China	3	Both	235	95+ years	387	Protein-energy malnutrition	1	Number	2012	6773.859438369223	9212.308686856317	4765.600604796926
6	Incidence	6	China	3	Both	235	95+ years	387	Protein-energy malnutrition	3	Rate	2012	2670.5089843812398	3631.8369666474496	1878.77816876382
6	Incidence	6	China	3	Both	235	95+ years	387	Protein-energy malnutrition	1	Number	2013	8425.427402079613	11489.607856349056	5929.8718804625705
6	Incidence	6	China	3	Both	235	95+ years	387	Protein-energy malnutrition	3	Rate	2013	2900.8756646228403	3955.8733623786998	2041.65559934909
6	Incidence	6	China	3	Both	235	95+ years	387	Protein-energy malnutrition	1	Number	2014	10066.75006607809	13753.880068287255	7098.92703682303
6	Incidence	6	China	3	Both	235	95+ years	387	Protein-energy malnutrition	3	Rate	2014	3091.61130757762	4223.97008598321	2180.1597292720803
6	Incidence	6	China	3	Both	235	95+ years	387	Protein-energy malnutrition	1	Number	2015	11604.047382051864	15865.708121168582	8252.934976471692
6	Incidence	6	China	3	Both	235	95+ years	387	Protein-energy malnutrition	3	Rate	2015	3179.2269311472	4346.81838843207	2261.1035851842603
6	Incidence	6	China	3	Both	235	95+ years	387	Protein-energy malnutrition	1	Number	2016	12769.49665491385	17086.573696106538	9345.115762061903
6	Incidence	6	China	3	Both	235	95+ years	387	Protein-energy malnutrition	3	Rate	2016	3132.9736479300104	4192.16094181098	2292.8077911456903
6	Incidence	6	China	3	Both	235	95+ years	387	Protein-energy malnutrition	1	Number	2017	13572.887826927505	17874.411989131586	10209.561728243085
6	Incidence	6	China	3	Both	235	95+ years	387	Protein-energy malnutrition	3	Rate	2017	3009.66170770736	3963.48470549856	2263.87540940309
6	Incidence	6	China	3	Both	235	95+ years	387	Protein-energy malnutrition	1	Number	2018	14211.155610887328	18506.577592937912	10982.74060902341
6	Incidence	6	China	3	Both	235	95+ years	387	Protein-energy malnutrition	3	Rate	2018	2872.04260869665	3740.1377370991704	2219.58719283974
6	Incidence	6	China	3	Both	235	95+ years	387	Protein-energy malnutrition	1	Number	2019	15054.11511153989	19382.82728536488	11659.84364619072
6	Incidence	6	China	3	Both	235	95+ years	387	Protein-energy malnutrition	3	Rate	2019	2786.39339344105	3587.6025587680797	2158.1415489108804
6	Incidence	6	China	3	Both	235	95+ years	387	Protein-energy malnutrition	1	Number	2020	16309.0850620433	20735.96589689852	13004.825450872042
6	Incidence	6	China	3	Both	235	95+ years	387	Protein-energy malnutrition	3	Rate	2020	2768.8316343390698	3520.3935797435497	2207.8597279031596
6	Incidence	6	China	3	Both	235	95+ years	387	Protein-energy malnutrition	1	Number	2021	17588.134768367567	22047.16408764474	13852.02566104792
6	Incidence	6	China	3	Both	235	95+ years	387	Protein-energy malnutrition	3	Rate	2021	2752.02274908661	3449.7289178820097	2167.43220598335
6	Incidence	6	China	3	Both	8	15-19 years	388	Iodine deficiency	1	Number	2010	243137.091063824	310907.8192516463	181271.6088988562
6	Incidence	6	China	3	Both	8	15-19 years	388	Iodine deficiency	3	Rate	2010	242.87480303229	310.57242246153004	181.07605924716
6	Incidence	6	China	3	Both	8	15-19 years	388	Iodine deficiency	1	Number	2011	223405.9074113026	285744.54503725097	166395.50164644574
6	Incidence	6	China	3	Both	8	15-19 years	388	Iodine deficiency	3	Rate	2011	238.44832535076	304.98436246274997	177.59928183299002
6	Incidence	6	China	3	Both	8	15-19 years	388	Iodine deficiency	1	Number	2012	206510.14918976423	264244.6593838722	153656.77660131935
6	Incidence	6	China	3	Both	8	15-19 years	388	Iodine deficiency	3	Rate	2012	233.72963628564	299.07396014451	173.90981822810002
6	Incidence	6	China	3	Both	8	15-19 years	388	Iodine deficiency	1	Number	2013	191866.1869846033	245526.23784510675	142771.5178269428
6	Incidence	6	China	3	Both	8	15-19 years	388	Iodine deficiency	3	Rate	2013	228.86379465263002	292.87112733691	170.30218743447
6	Incidence	6	China	3	Both	8	15-19 years	388	Iodine deficiency	1	Number	2014	179219.19638074507	229367.4036823599	133401.3054785112
6	Incidence	6	China	3	Both	8	15-19 years	388	Iodine deficiency	3	Rate	2014	224.03886778660998	286.72828840823996	166.76270201082
6	Incidence	6	China	3	Both	8	15-19 years	388	Iodine deficiency	1	Number	2015	168773.50108304198	216077.49501595707	125536.0073722726
6	Incidence	6	China	3	Both	8	15-19 years	388	Iodine deficiency	3	Rate	2015	219.48692357132	281.00492274978	163.25733529702
6	Incidence	6	China	3	Both	8	15-19 years	388	Iodine deficiency	1	Number	2016	160385.39403732037	205240.2189690777	119140.14606228842
6	Incidence	6	China	3	Both	8	15-19 years	388	Iodine deficiency	3	Rate	2016	214.90834192796	275.01154590992996	159.6417891
6	Incidence	6	China	3	Both	8	15-19 years	388	Iodine deficiency	1	Number	2017	153955.1203377515	197237.7865233177	114413.47940059016
6	Incidence	6	China	3	Both	8	15-19 years	388	Iodine deficiency	3	Rate	2017	210.27990463849997	269.39761958058	156.27187640744998
6	Incidence	6	China	3	Both	8	15-19 years	388	Iodine deficiency	1	Number	2018	149390.21273632007	191600.0627241548	110907.69187808846
6	Incidence	6	China	3	Both	8	15-19 years	388	Iodine deficiency	3	Rate	2018	206.14828774011	264.39499708859	153.04503795192
6	Incidence	6	China	3	Both	8	15-19 years	388	Iodine deficiency	1	Number	2019	146934.79562261864	188620.28665430576	108865.71471860918
6	Incidence	6	China	3	Both	8	15-19 years	388	Iodine deficiency	3	Rate	2019	203.03331235558002	260.63398675996	150.42976422035
6	Incidence	6	China	3	Both	8	15-19 years	388	Iodine deficiency	1	Number	2020	145929.56223286147	187454.15374738903	107658.8385819844
6	Incidence	6	China	3	Both	8	15-19 years	388	Iodine deficiency	3	Rate	2020	199.7406648	256.57732886663	147.35772283538
6	Incidence	6	China	3	Both	8	15-19 years	388	Iodine deficiency	1	Number	2021	147414.2259827337	187872.97967166532	108268.07340246474
6	Incidence	6	China	3	Both	8	15-19 years	388	Iodine deficiency	3	Rate	2021	197.41525611453002	251.59710436106	144.99122657455
6	Incidence	6	China	3	Both	9	20-24 years	388	Iodine deficiency	1	Number	2010	337340.86243453494	433751.8966338285	248631.3592235471
6	Incidence	6	China	3	Both	9	20-24 years	388	Iodine deficiency	3	Rate	2010	263.55562909921	338.87905889993	194.2492049
6	Incidence	6	China	3	Both	9	20-24 years	388	Iodine deficiency	1	Number	2011	323814.94487155444	417154.3639126613	238500.7836007928
6	Incidence	6	China	3	Both	9	20-24 years	388	Iodine deficiency	3	Rate	2011	257.92015252241	332.26544626722	189.96701497959
6	Incidence	6	China	3	Both	9	20-24 years	388	Iodine deficiency	1	Number	2012	303257.180469992	391389.9542423576	223047.8125961202
6	Incidence	6	China	3	Both	9	20-24 years	388	Iodine deficiency	3	Rate	2012	252.10407582653	325.37070531730996	185.42434039823002
6	Incidence	6	China	3	Both	9	20-24 years	388	Iodine deficiency	1	Number	2013	278973.2838128754	360697.4525543252	204694.07497031632
6	Incidence	6	China	3	Both	9	20-24 years	388	Iodine deficiency	3	Rate	2013	246.41026259206998	318.59521738224004	180.80125836819
6	Incidence	6	China	3	Both	9	20-24 years	388	Iodine deficiency	1	Number	2014	253789.19101170573	328700.30648591113	185641.5461772439
6	Incidence	6	China	3	Both	9	20-24 years	388	Iodine deficiency	3	Rate	2014	241.14230540777	312.32043168694	176.39061083015
6	Incidence	6	China	3	Both	9	20-24 years	388	Iodine deficiency	1	Number	2015	230641.6067851128	298998.2882901034	168157.92904893536
6	Incidence	6	China	3	Both	9	20-24 years	388	Iodine deficiency	3	Rate	2015	236.58559165693	306.70392877305	172.49161454599
6	Incidence	6	China	3	Both	9	20-24 years	388	Iodine deficiency	1	Number	2016	211685.89063505104	273981.9216256565	154587.17281836498
6	Incidence	6	China	3	Both	9	20-24 years	388	Iodine deficiency	3	Rate	2016	232.37721491591	300.762397	169.69735948622
6	Incidence	6	China	3	Both	9	20-24 years	388	Iodine deficiency	1	Number	2017	196183.7682500692	253380.30855675985	142936.66266106977
6	Incidence	6	China	3	Both	9	20-24 years	388	Iodine deficiency	3	Rate	2017	228.25399900089997	294.80047820492	166.30257002019
6	Incidence	6	China	3	Both	9	20-24 years	388	Iodine deficiency	1	Number	2018	183555.2309874864	236578.01620508992	133631.91518832906
6	Incidence	6	China	3	Both	9	20-24 years	388	Iodine deficiency	3	Rate	2018	224.65793537687	289.55387645594004	163.55551408237
6	Incidence	6	China	3	Both	9	20-24 years	388	Iodine deficiency	1	Number	2019	173557.1210980008	223449.527571464	126242.99910947224
6	Incidence	6	China	3	Both	9	20-24 years	388	Iodine deficiency	3	Rate	2019	222.06534097142	285.90238888579	161.52719326722
6	Incidence	6	China	3	Both	9	20-24 years	388	Iodine deficiency	1	Number	2020	164930.9051997773	212964.99059213695	119002.53923783088
6	Incidence	6	China	3	Both	9	20-24 years	388	Iodine deficiency	3	Rate	2020	219.03420805795002	282.82521096889997	158.0396767
6	Incidence	6	China	3	Both	9	20-24 years	388	Iodine deficiency	1	Number	2021	158499.78940058325	203814.9004518781	114227.97303527032
6	Incidence	6	China	3	Both	9	20-24 years	388	Iodine deficiency	3	Rate	2021	216.6062371	278.53398935858	156.10425418023
6	Incidence	6	China	3	Both	10	25-29 years	388	Iodine deficiency	1	Number	2010	192812.6606398792	245710.8605347467	143131.74469015346
6	Incidence	6	China	3	Both	10	25-29 years	388	Iodine deficiency	3	Rate	2010	189.66862787801	241.70426162726002	140.79781654935002
6	Incidence	6	China	3	Both	10	25-29 years	388	Iodine deficiency	1	Number	2011	201505.88440893867	256639.16064359044	149444.24802804342
6	Incidence	6	China	3	Both	10	25-29 years	388	Iodine deficiency	3	Rate	2011	186.00581359177	236.89817304859997	137.94881982033002
6	Incidence	6	China	3	Both	10	25-29 years	388	Iodine deficiency	1	Number	2012	210405.5076392704	267760.69849364	155950.70035557656
6	Incidence	6	China	3	Both	10	25-29 years	388	Iodine deficiency	3	Rate	2012	182.1451375	231.79673290857	135.00436412285998
6	Incidence	6	China	3	Both	10	25-29 years	388	Iodine deficiency	1	Number	2013	216722.90987119952	276233.10249304323	160700.6979906595
6	Incidence	6	China	3	Both	10	25-29 years	388	Iodine deficiency	3	Rate	2013	178.20502308800002	227.13854495909	132.13956758288
6	Incidence	6	China	3	Both	10	25-29 years	388	Iodine deficiency	1	Number	2014	218535.0757842429	278996.35397248616	162015.3104823958
6	Incidence	6	China	3	Both	10	25-29 years	388	Iodine deficiency	3	Rate	2014	174.34960094139	222.58624984866	129.25753281312998
6	Incidence	6	China	3	Both	10	25-29 years	388	Iodine deficiency	1	Number	2015	214870.8998449124	274733.2438792671	159247.27246387926
6	Incidence	6	China	3	Both	10	25-29 years	388	Iodine deficiency	3	Rate	2015	170.83368177059	218.42739798896997	126.60996852791001
6	Incidence	6	China	3	Both	10	25-29 years	388	Iodine deficiency	1	Number	2016	205009.6756933154	261992.2478366236	151828.55491515133
6	Incidence	6	China	3	Both	10	25-29 years	388	Iodine deficiency	3	Rate	2016	167.53741031031998	214.10454201972	124.0768896
6	Incidence	6	China	3	Both	10	25-29 years	388	Iodine deficiency	1	Number	2017	191041.3132460577	243992.2841148318	141343.2408357482
6	Incidence	6	China	3	Both	10	25-29 years	388	Iodine deficiency	3	Rate	2017	164.31786278835	209.86188788892002	121.57171063724
6	Incidence	6	China	3	Both	10	25-29 years	388	Iodine deficiency	1	Number	2018	175406.6823251471	224225.4662810429	129611.22992233148
6	Incidence	6	China	3	Both	10	25-29 years	388	Iodine deficiency	3	Rate	2018	161.53492205528002	206.4929496	119.36113063345002
6	Incidence	6	China	3	Both	10	25-29 years	388	Iodine deficiency	1	Number	2019	160097.96306813863	204418.52198332816	118112.78197959864
6	Incidence	6	China	3	Both	10	25-29 years	388	Iodine deficiency	3	Rate	2019	159.58103327664	203.75848845184	117.7314154
6	Incidence	6	China	3	Both	10	25-29 years	388	Iodine deficiency	1	Number	2020	145821.32746044407	187033.22425619583	107535.44551277733
6	Incidence	6	China	3	Both	10	25-29 years	388	Iodine deficiency	3	Rate	2020	157.5010825	202.01390147586	116.14864140514
6	Incidence	6	China	3	Both	10	25-29 years	388	Iodine deficiency	1	Number	2021	134900.86525059046	172206.57486234448	99104.29427449126
6	Incidence	6	China	3	Both	10	25-29 years	388	Iodine deficiency	3	Rate	2021	155.9870894	199.12401849487	114.59519093164
6	Incidence	6	China	3	Both	11	30-34 years	388	Iodine deficiency	1	Number	2010	118314.94689037878	149197.1421702948	89359.71270960693
6	Incidence	6	China	3	Both	11	30-34 years	388	Iodine deficiency	3	Rate	2010	121.17186391141	152.79976268578	91.51745601
6	Incidence	6	China	3	Both	11	30-34 years	388	Iodine deficiency	1	Number	2011	112971.54836904886	142496.2580097835	85417.96829489866
6	Incidence	6	China	3	Both	11	30-34 years	388	Iodine deficiency	3	Rate	2011	117.95900106573	148.78716360981	89.18898925
6	Incidence	6	China	3	Both	11	30-34 years	388	Iodine deficiency	1	Number	2012	108854.82108475886	137423.05250658933	82352.69530106387
6	Incidence	6	China	3	Both	11	30-34 years	388	Iodine deficiency	3	Rate	2012	114.77224213404	144.8934618	86.82944302599999
6	Incidence	6	China	3	Both	11	30-34 years	388	Iodine deficiency	1	Number	2013	106634.37879059224	134620.83325393504	80801.43355438628
6	Incidence	6	China	3	Both	11	30-34 years	388	Iodine deficiency	3	Rate	2013	111.819461	141.16675301460998	84.7303923
6	Incidence	6	China	3	Both	11	30-34 years	388	Iodine deficiency	1	Number	2014	106827.69237774264	134810.5469222122	81160.15679202674
6	Incidence	6	China	3	Both	11	30-34 years	388	Iodine deficiency	3	Rate	2014	109.26306403073	137.88384914555002	83.01038065
6	Incidence	6	China	3	Both	11	30-34 years	388	Iodine deficiency	1	Number	2015	109608.40653718363	138420.88348381623	83455.24040280952
6	Incidence	6	China	3	Both	11	30-34 years	388	Iodine deficiency	3	Rate	2015	107.21150659296	135.39391668096	81.63025391330001
6	Incidence	6	China	3	Both	11	30-34 years	388	Iodine deficiency	1	Number	2016	114471.47385911195	144441.4848611684	86929.94510374294
6	Incidence	6	China	3	Both	11	30-34 years	388	Iodine deficiency	3	Rate	2016	105.40069063592	132.99586130587	80.04156792943999
6	Incidence	6	China	3	Both	11	30-34 years	388	Iodine deficiency	1	Number	2017	119627.83542422316	151049.64507834276	90632.1165672664
6	Incidence	6	China	3	Both	11	30-34 years	388	Iodine deficiency	3	Rate	2017	103.61581640424001	130.83186063563	78.5011341
6	Incidence	6	China	3	Both	11	30-34 years	388	Iodine deficiency	1	Number	2018	123656.19183429626	156079.39061139204	93461.27117735511
6	Incidence	6	China	3	Both	11	30-34 years	388	Iodine deficiency	3	Rate	2018	102.02320514771999	128.77413942211	77.1107237
6	Incidence	6	China	3	Both	11	30-34 years	388	Iodine deficiency	1	Number	2019	125632.35194678148	158366.36006058875	94807.4573678365
6	Incidence	6	China	3	Both	11	30-34 years	388	Iodine deficiency	3	Rate	2019	100.82465375537001	127.09491760826	76.0865248
6	Incidence	6	China	3	Both	11	30-34 years	388	Iodine deficiency	1	Number	2020	124123.11135937725	156079.3717827855	93920.75452700094
6	Incidence	6	China	3	Both	11	30-34 years	388	Iodine deficiency	3	Rate	2020	99.48551384	125.09867285240999	75.27812042
6	Incidence	6	China	3	Both	11	30-34 years	388	Iodine deficiency	1	Number	2021	119194.36311401198	150217.9219329264	90290.23410655452
6	Incidence	6	China	3	Both	11	30-34 years	388	Iodine deficiency	3	Rate	2021	98.38310907	123.98997579781	74.52562116
6	Incidence	6	China	3	Both	235	95+ years	411	Esophageal cancer	1	Number	2010	218.3600154364864	263.65365133072305	132.77558420770322
6	Incidence	6	China	3	Both	235	95+ years	411	Esophageal cancer	3	Rate	2010	113.06773164977001	136.52096624721	68.75175428
6	Incidence	6	China	3	Both	235	95+ years	411	Esophageal cancer	1	Number	2011	245.31372290333616	294.3233026839748	154.62652140956845
6	Incidence	6	China	3	Both	235	95+ years	411	Esophageal cancer	3	Rate	2011	110.92628989359001	133.08750774137002	69.91922888
6	Incidence	6	China	3	Both	235	95+ years	411	Esophageal cancer	1	Number	2012	261.49062454998125	321.0318329941996	173.4144037837267
6	Incidence	6	China	3	Both	235	95+ years	411	Esophageal cancer	3	Rate	2012	103.0893937	126.56276707296999	68.36645011
6	Incidence	6	China	3	Both	235	95+ years	411	Esophageal cancer	1	Number	2013	292.5671811955131	346.9862657112234	195.8552068321044
6	Incidence	6	China	3	Both	235	95+ years	411	Esophageal cancer	3	Rate	2013	100.73091556018	119.4674129	67.43297119
6	Incidence	6	China	3	Both	235	95+ years	411	Esophageal cancer	1	Number	2014	330.442478655638	395.2675388015496	217.94338742641145
6	Incidence	6	China	3	Both	235	95+ years	411	Esophageal cancer	3	Rate	2014	101.48257350286	121.39107303309001	66.93284690256999
6	Incidence	6	China	3	Both	235	95+ years	411	Esophageal cancer	1	Number	2015	367.2609424019959	444.8868835570762	246.39432969882768
6	Incidence	6	China	3	Both	235	95+ years	411	Esophageal cancer	3	Rate	2015	100.62057146103	121.88819253758001	67.5060574
6	Incidence	6	China	3	Both	235	95+ years	411	Esophageal cancer	1	Number	2016	416.5286823655424	502.7003519639064	283.17119856491763
6	Incidence	6	China	3	Both	235	95+ years	411	Esophageal cancer	3	Rate	2016	102.19458297567	123.33665124552	69.4755578
6	Incidence	6	China	3	Both	235	95+ years	411	Esophageal cancer	1	Number	2017	477.4292634735007	585.8981900933765	321.6802196218801
6	Incidence	6	China	3	Both	235	95+ years	411	Esophageal cancer	3	Rate	2017	105.8655012	129.91747738758	71.3295985
6	Incidence	6	China	3	Both	235	95+ years	411	Esophageal cancer	1	Number	2018	524.8133085536305	642.757930274174	346.8012778014303
6	Incidence	6	China	3	Both	235	95+ years	411	Esophageal cancer	3	Rate	2018	106.06359011524	129.89993307868	70.08775879091999
6	Incidence	6	China	3	Both	235	95+ years	411	Esophageal cancer	1	Number	2019	576.9961474333842	709.9947809287851	390.0314399948061
6	Incidence	6	China	3	Both	235	95+ years	411	Esophageal cancer	3	Rate	2019	106.79726050566	131.41421812571	72.19162465
6	Incidence	6	China	3	Both	235	95+ years	411	Esophageal cancer	1	Number	2020	632.0165094922827	787.6701053306824	427.0882128817663
6	Incidence	6	China	3	Both	235	95+ years	411	Esophageal cancer	3	Rate	2020	107.29892561412998	133.72460176435	72.50776791
6	Incidence	6	China	3	Both	235	95+ years	411	Esophageal cancer	1	Number	2021	678.225369413402	860.6065606239807	448.8410652716936
6	Incidence	6	China	3	Both	235	95+ years	411	Esophageal cancer	3	Rate	2021	106.12220512377	134.65946582976	70.23034782
6	Incidence	6	China	3	Both	8	15-19 years	414	Stomach cancer	1	Number	2010	363.65251097325137	420.4549020845301	287.1534243225607
6	Incidence	6	China	3	Both	8	15-19 years	414	Stomach cancer	3	Rate	2010	0.363260215	0.42000132962000003	0.28684365297000003
6	Incidence	6	China	3	Both	8	15-19 years	414	Stomach cancer	1	Number	2011	326.1569068994572	379.132504432832	260.85598858204986
6	Incidence	6	China	3	Both	8	15-19 years	414	Stomach cancer	3	Rate	2011	0.348117779	0.404660341	0.278420004
6	Incidence	6	China	3	Both	8	15-19 years	414	Stomach cancer	1	Number	2012	291.8438548747044	336.6837478818096	233.52076337634605
6	Incidence	6	China	3	Both	8	15-19 years	414	Stomach cancer	3	Rate	2012	0.330310923	0.381061029	0.264300439
6	Incidence	6	China	3	Both	8	15-19 years	414	Stomach cancer	1	Number	2013	268.757762871043	310.743231783361	215.33792317509196
6	Incidence	6	China	3	Both	8	15-19 years	414	Stomach cancer	3	Rate	2013	0.320582393	0.370663931	0.25686159194999997
6	Incidence	6	China	3	Both	8	15-19 years	414	Stomach cancer	1	Number	2014	255.58451885576773	294.9611837145145	201.43189650363857
6	Incidence	6	China	3	Both	8	15-19 years	414	Stomach cancer	3	Rate	2014	0.31950185796999997	0.368725957	0.251806586
6	Incidence	6	China	3	Both	8	15-19 years	414	Stomach cancer	1	Number	2015	239.06529904761533	281.5855608627369	189.9428981520284
6	Incidence	6	China	3	Both	8	15-19 years	414	Stomach cancer	3	Rate	2015	0.310900151	0.366196992	0.247017346
6	Incidence	6	China	3	Both	8	15-19 years	414	Stomach cancer	1	Number	2016	228.64984015412293	269.89104090554	178.62356800418388
6	Incidence	6	China	3	Both	8	15-19 years	414	Stomach cancer	3	Rate	2016	0.306379258	0.361640388	0.239346576
6	Incidence	6	China	3	Both	8	15-19 years	414	Stomach cancer	1	Number	2017	225.782490129459	266.0447743917922	176.7843376114144
6	Incidence	6	China	3	Both	8	15-19 years	414	Stomach cancer	3	Rate	2017	0.308385459	0.36337778	0.241461236
6	Incidence	6	China	3	Both	8	15-19 years	414	Stomach cancer	1	Number	2018	224.40585525927605	266.1320580370224	172.6172736954647
6	Incidence	6	China	3	Both	8	15-19 years	414	Stomach cancer	3	Rate	2018	0.30966475	0.367244059	0.23820004506999998
6	Incidence	6	China	3	Both	8	15-19 years	414	Stomach cancer	1	Number	2019	222.08232611123947	271.5354878100921	173.18589366102705
6	Incidence	6	China	3	Both	8	15-19 years	414	Stomach cancer	3	Rate	2019	0.306871562	0.375205541	0.239306867
6	Incidence	6	China	3	Both	8	15-19 years	414	Stomach cancer	1	Number	2020	220.95896030173708	270.2192537720385	166.93478805261174
6	Incidence	6	China	3	Both	8	15-19 years	414	Stomach cancer	3	Rate	2020	0.302436936	0.369861819	0.228491507
6	Incidence	6	China	3	Both	8	15-19 years	414	Stomach cancer	1	Number	2021	222.28783306289293	276.22255306851434	171.85700083650113
6	Incidence	6	China	3	Both	8	15-19 years	414	Stomach cancer	3	Rate	2021	0.29768503822000003	0.369913729	0.23014870924999997
6	Incidence	6	China	3	Both	9	20-24 years	414	Stomach cancer	1	Number	2010	1289.551827603438	1463.113464287214	1061.4605135317263
6	Incidence	6	China	3	Both	9	20-24 years	414	Stomach cancer	3	Rate	2010	1.0074932539399999	1.14309244	0.829291451
6	Incidence	6	China	3	Both	9	20-24 years	414	Stomach cancer	1	Number	2011	1211.8281112913824	1384.9039123545872	1000.9196255133402
6	Incidence	6	China	3	Both	9	20-24 years	414	Stomach cancer	3	Rate	2011	0.9652268872900001	1.103082591	0.7972372695100001
6	Incidence	6	China	3	Both	9	20-24 years	414	Stomach cancer	1	Number	2012	1080.400805875614	1217.3125948833197	900.2179375821972
6	Incidence	6	China	3	Both	9	20-24 years	414	Stomach cancer	3	Rate	2012	0.8981599257299999	1.011977577	0.748370116
6	Incidence	6	China	3	Both	9	20-24 years	414	Stomach cancer	1	Number	2013	1021.7577572636616	1179.9954997377822	830.6179135432171
6	Incidence	6	China	3	Both	9	20-24 years	414	Stomach cancer	3	Rate	2013	0.9024935787100001	1.042261097	0.733664441
6	Incidence	6	China	3	Both	9	20-24 years	414	Stomach cancer	1	Number	2014	991.173397136629	1159.613440503027	796.3200132830317
6	Incidence	6	China	3	Both	9	20-24 years	414	Stomach cancer	3	Rate	2014	0.9417809997800001	1.101827297	0.7566375978400001
6	Incidence	6	China	3	Both	9	20-24 years	414	Stomach cancer	1	Number	2015	906.5314285179816	1078.6210796206217	715.7453078370498
6	Incidence	6	China	3	Both	9	20-24 years	414	Stomach cancer	3	Rate	2015	0.929894122	1.106418785	0.734191153
6	Incidence	6	China	3	Both	9	20-24 years	414	Stomach cancer	1	Number	2016	853.8918150418417	1027.3421337786535	675.472272296919
6	Incidence	6	China	3	Both	9	20-24 years	414	Stomach cancer	3	Rate	2016	0.937355821	1.127760112	0.741496587
6	Incidence	6	China	3	Both	9	20-24 years	414	Stomach cancer	1	Number	2017	837.0627612163207	1002.2643022254952	660.488303200862
6	Incidence	6	China	3	Both	9	20-24 years	414	Stomach cancer	3	Rate	2017	0.97389771	1.166104806	0.7684585623100001
6	Incidence	6	China	3	Both	9	20-24 years	414	Stomach cancer	1	Number	2018	817.4403800596781	986.058309241246	618.1946385974577
6	Incidence	6	China	3	Both	9	20-24 years	414	Stomach cancer	3	Rate	2018	1.000486159	1.2068619495300001	0.756624207
6	Incidence	6	China	3	Both	9	20-24 years	414	Stomach cancer	1	Number	2019	781.2986960563845	952.9056768941418	606.9107378466194
6	Incidence	6	China	3	Both	9	20-24 years	414	Stomach cancer	3	Rate	2019	0.9996672	1.2192373479899998	0.776538808
6	Incidence	6	China	3	Both	9	20-24 years	414	Stomach cancer	1	Number	2020	747.9995635816091	925.9959311056002	561.0399165343665
6	Incidence	6	China	3	Both	9	20-24 years	414	Stomach cancer	3	Rate	2020	0.993370477	1.229756092	0.745081303
6	Incidence	6	China	3	Both	9	20-24 years	414	Stomach cancer	1	Number	2021	723.1448237227869	886.9584282580004	560.5993327390115
6	Incidence	6	China	3	Both	9	20-24 years	414	Stomach cancer	3	Rate	2021	0.988251655	1.212119766	0.766116551
6	Incidence	6	China	3	Both	10	25-29 years	414	Stomach cancer	1	Number	2010	2575.173378287116	2915.8893341079893	2098.7280067204047
6	Incidence	6	China	3	Both	10	25-29 years	414	Stomach cancer	3	Rate	2010	2.533182207	2.868342396	2.064505827
6	Incidence	6	China	3	Both	10	25-29 years	414	Stomach cancer	1	Number	2011	2703.3697958244247	3047.036174473179	2158.727256004767
6	Incidence	6	China	3	Both	10	25-29 years	414	Stomach cancer	3	Rate	2011	2.495423396	2.81265455	1.992675404
6	Incidence	6	China	3	Both	10	25-29 years	414	Stomach cancer	1	Number	2012	2822.7650295444428	3215.665707367726	2277.147879331063
6	Incidence	6	China	3	Both	10	25-29 years	414	Stomach cancer	3	Rate	2012	2.44362864	2.783757322	1.971295421
6	Incidence	6	China	3	Both	10	25-29 years	414	Stomach cancer	1	Number	2013	2963.212542769648	3374.600789078177	2368.078616121634
6	Incidence	6	China	3	Both	10	25-29 years	414	Stomach cancer	3	Rate	2013	2.436564551	2.774837288	1.947203019
6	Incidence	6	China	3	Both	10	25-29 years	414	Stomach cancer	1	Number	2014	3013.941161128989	3447.412858669272	2353.98396585817
6	Incidence	6	China	3	Both	10	25-29 years	414	Stomach cancer	3	Rate	2014	2.40455422	2.750382537	1.878033371
6	Incidence	6	China	3	Both	10	25-29 years	414	Stomach cancer	1	Number	2015	2961.347763843994	3368.945459024575	2273.625783310268
6	Incidence	6	China	3	Both	10	25-29 years	414	Stomach cancer	3	Rate	2015	2.354427435	2.678489069	1.807652241
6	Incidence	6	China	3	Both	10	25-29 years	414	Stomach cancer	1	Number	2016	2900.4330339815915	3340.2374535709123	2210.1418395116107
6	Incidence	6	China	3	Both	10	25-29 years	414	Stomach cancer	3	Rate	2016	2.37028344	2.729699127	1.80616568
6	Incidence	6	China	3	Both	10	25-29 years	414	Stomach cancer	1	Number	2017	2788.8392663688305	3251.47517997166	2213.4794387399406
6	Incidence	6	China	3	Both	10	25-29 years	414	Stomach cancer	3	Rate	2017	2.398727794	2.796648764	1.903851081
6	Incidence	6	China	3	Both	10	25-29 years	414	Stomach cancer	1	Number	2018	2621.9967679152187	3098.058799080917	1954.1376018195333
6	Incidence	6	China	3	Both	10	25-29 years	414	Stomach cancer	3	Rate	2018	2.414640297	2.8530537149399997	1.799597718
6	Incidence	6	China	3	Both	10	25-29 years	414	Stomach cancer	1	Number	2019	2431.392976378815	2905.583546739823	1886.617394903485
6	Incidence	6	China	3	Both	10	25-29 years	414	Stomach cancer	3	Rate	2019	2.423542411	2.896201899	1.8805258199800001
6	Incidence	6	China	3	Both	10	25-29 years	414	Stomach cancer	1	Number	2020	2237.546509624489	2693.257021007578	1673.1292397824654
6	Incidence	6	China	3	Both	10	25-29 years	414	Stomach cancer	3	Rate	2020	2.416765802	2.908977058	1.807140773
6	Incidence	6	China	3	Both	10	25-29 years	414	Stomach cancer	1	Number	2021	2078.14568953301	2488.618473067468	1589.209456075283
6	Incidence	6	China	3	Both	10	25-29 years	414	Stomach cancer	3	Rate	2021	2.402978638	2.877612026	1.8376172534500002
6	Incidence	6	China	3	Both	11	30-34 years	414	Stomach cancer	1	Number	2010	5742.642508868958	6512.595454671307	4641.098014820949
6	Incidence	6	China	3	Both	11	30-34 years	414	Stomach cancer	3	Rate	2010	5.881308447	6.669853226	4.753165275
6	Incidence	6	China	3	Both	11	30-34 years	414	Stomach cancer	1	Number	2011	5305.071583937494	6100.524493377037	4309.591314118303
6	Incidence	6	China	3	Both	11	30-34 years	414	Stomach cancer	3	Rate	2011	5.539279169	6.369849626780001	4.499850571
6	Incidence	6	China	3	Both	11	30-34 years	414	Stomach cancer	1	Number	2012	4874.877337679202	5624.768166418351	4023.28738052552
6	Incidence	6	China	3	Both	11	30-34 years	414	Stomach cancer	3	Rate	2012	5.139878938	5.930534335	4.2419959796999995
6	Incidence	6	China	3	Both	11	30-34 years	414	Stomach cancer	1	Number	2013	4855.8698493009015	5545.553289703963	4006.590835371144
6	Incidence	6	China	3	Both	11	30-34 years	414	Stomach cancer	3	Rate	2013	5.091985862	5.815205066	4.201410771
6	Incidence	6	China	3	Both	11	30-34 years	414	Stomach cancer	1	Number	2014	5054.486494815203	5820.461201299146	4095.9166840289527
6	Incidence	6	China	3	Both	11	30-34 years	414	Stomach cancer	3	Rate	2014	5.169714605	5.953151386	4.189292092
6	Incidence	6	China	3	Both	11	30-34 years	414	Stomach cancer	1	Number	2015	5124.47352464857	5939.832537304332	4085.811277561856
6	Incidence	6	China	3	Both	11	30-34 years	414	Stomach cancer	3	Rate	2015	5.012412318	5.809941184	3.996463379
6	Incidence	6	China	3	Both	11	30-34 years	414	Stomach cancer	1	Number	2016	5448.105370128824	6408.868039153043	4395.898458267148
6	Incidence	6	China	3	Both	11	30-34 years	414	Stomach cancer	3	Rate	2016	5.016394472	5.901025773	4.0475650207600005
6	Incidence	6	China	3	Both	11	30-34 years	414	Stomach cancer	1	Number	2017	5949.34700373614	6979.6856950417405	4813.851646607317
6	Incidence	6	China	3	Both	11	30-34 years	414	Stomach cancer	3	Rate	2017	5.1530352	6.045464494	4.169524314
6	Incidence	6	China	3	Both	11	30-34 years	414	Stomach cancer	1	Number	2018	6390.493423594207	7759.7745282762335	4888.735212393409
6	Incidence	6	China	3	Both	11	30-34 years	414	Stomach cancer	3	Rate	2018	5.272510918	6.402243647	4.033477241
6	Incidence	6	China	3	Both	11	30-34 years	414	Stomach cancer	1	Number	2019	6634.19897722398	8082.8638189535295	5134.023304131615
6	Incidence	6	China	3	Both	11	30-34 years	414	Stomach cancer	3	Rate	2019	5.324192411	6.4868000421000005	4.120245414
6	Incidence	6	China	3	Both	11	30-34 years	414	Stomach cancer	1	Number	2020	6691.618663722548	8135.1896972150735	5076.347096139112
6	Incidence	6	China	3	Both	11	30-34 years	414	Stomach cancer	3	Rate	2020	5.363377648849999	6.520409603	4.0687265550300005
6	Incidence	6	China	3	Both	11	30-34 years	414	Stomach cancer	1	Number	2021	6554.687380403413	8039.154707306555	5065.758192869093
6	Incidence	6	China	3	Both	11	30-34 years	414	Stomach cancer	3	Rate	2021	5.41024346	6.6355238094599995	4.181280287
6	Incidence	6	China	3	Both	12	35-39 years	414	Stomach cancer	1	Number	2010	11252.538812279236	13244.158616212537	9120.393567488789
6	Incidence	6	China	3	Both	12	35-39 years	414	Stomach cancer	3	Rate	2010	9.48747217	11.16668766	7.689773979
6	Incidence	6	China	3	Both	12	35-39 years	414	Stomach cancer	1	Number	2011	10012.01293249968	11896.418050604048	8340.707977644106
6	Incidence	6	China	3	Both	12	35-39 years	414	Stomach cancer	3	Rate	2011	8.773264053	10.42451878	7.308743404
6	Incidence	6	China	3	Both	12	35-39 years	414	Stomach cancer	1	Number	2012	8850.013381613393	10652.941017650202	7457.060758893413
6	Incidence	6	China	3	Both	12	35-39 years	414	Stomach cancer	3	Rate	2012	8.131917469	9.788554369569999	6.851989939179999
6	Incidence	6	China	3	Both	12	35-39 years	414	Stomach cancer	1	Number	2013	8266.47579573963	9931.968432951477	6988.350630507177
6	Incidence	6	China	3	Both	12	35-39 years	414	Stomach cancer	3	Rate	2013	7.981679939009999	9.589793178	6.7475886233199995
6	Incidence	6	China	3	Both	12	35-39 years	414	Stomach cancer	1	Number	2014	8262.394008304826	9782.186855915304	6924.26458627168
6	Incidence	6	China	3	Both	12	35-39 years	414	Stomach cancer	3	Rate	2014	8.324546721	9.855772	6.976351406
6	Incidence	6	China	3	Both	12	35-39 years	414	Stomach cancer	1	Number	2015	7981.960551120644	9419.776074977475	6527.423254073752
6	Incidence	6	China	3	Both	12	35-39 years	414	Stomach cancer	3	Rate	2015	8.298912198	9.793821214	6.786617413
6	Incidence	6	China	3	Both	12	35-39 years	414	Stomach cancer	1	Number	2016	7850.843218421401	9439.405146341343	6480.925696363081
6	Incidence	6	China	3	Both	12	35-39 years	414	Stomach cancer	3	Rate	2016	8.347077564	10.03604896	6.890570601
6	Incidence	6	China	3	Both	12	35-39 years	414	Stomach cancer	1	Number	2017	8149.226340935519	9853.354766949666	6735.915870167636
6	Incidence	6	China	3	Both	12	35-39 years	414	Stomach cancer	3	Rate	2017	8.772266351	10.60668202	7.250902805
6	Incidence	6	China	3	Both	12	35-39 years	414	Stomach cancer	1	Number	2018	8444.100851570192	10340.366573278738	6611.766196282251
6	Incidence	6	China	3	Both	12	35-39 years	414	Stomach cancer	3	Rate	2018	9.058969451	11.09331432	7.093210875
6	Incidence	6	China	3	Both	12	35-39 years	414	Stomach cancer	1	Number	2019	8608.591686313446	10809.091779702572	6713.467674490184
6	Incidence	6	China	3	Both	12	35-39 years	414	Stomach cancer	3	Rate	2019	9.019967255060001	11.32562183	7.034281657
6	Incidence	6	China	3	Both	12	35-39 years	414	Stomach cancer	1	Number	2020	8926.41450281343	10904.61903482734	6981.444689885462
6	Incidence	6	China	3	Both	12	35-39 years	414	Stomach cancer	3	Rate	2020	8.949893918899999	10.93330178	6.999808193
6	Incidence	6	China	3	Both	12	35-39 years	414	Stomach cancer	1	Number	2021	9449.311335453984	11769.006812696118	7437.18440922556
6	Incidence	6	China	3	Both	12	35-39 years	414	Stomach cancer	3	Rate	2021	8.917535874779999	11.10668669	7.018644684479999
6	Incidence	6	China	3	Both	13	40-44 years	414	Stomach cancer	1	Number	2010	22431.88706331866	26395.301815084156	18478.919218658742
6	Incidence	6	China	3	Both	13	40-44 years	414	Stomach cancer	3	Rate	2010	17.896547420130002	21.05862825	14.74280131
6	Incidence	6	China	3	Both	13	40-44 years	414	Stomach cancer	1	Number	2011	21118.89320898296	24887.635548061076	17995.672416045905
6	Incidence	6	China	3	Both	13	40-44 years	414	Stomach cancer	3	Rate	2011	16.97774848	20.00748867	14.46695132
6	Incidence	6	China	3	Both	13	40-44 years	414	Stomach cancer	1	Number	2012	19567.06323654743	23311.430303325757	16590.15763283883
6	Incidence	6	China	3	Both	13	40-44 years	414	Stomach cancer	3	Rate	2012	15.885383231219999	18.925221406989998	13.46860327
6	Incidence	6	China	3	Both	13	40-44 years	414	Stomach cancer	1	Number	2013	18732.82333672709	22298.86251561872	16099.166949553222
6	Incidence	6	China	3	Both	13	40-44 years	414	Stomach cancer	3	Rate	2013	15.382800200850001	18.311118437319998	13.220125131889999
6	Incidence	6	China	3	Both	13	40-44 years	414	Stomach cancer	1	Number	2014	18623.58383103289	22649.991170762565	15840.30434241761
6	Incidence	6	China	3	Both	13	40-44 years	414	Stomach cancer	3	Rate	2014	15.56325423	18.9280202	13.23733852
6	Incidence	6	China	3	Both	13	40-44 years	414	Stomach cancer	1	Number	2015	17801.814619774446	21588.706878445835	14721.04262003277
6	Incidence	6	China	3	Both	13	40-44 years	414	Stomach cancer	3	Rate	2015	15.295820047040001	18.54962444	12.64873405
6	Incidence	6	China	3	Both	13	40-44 years	414	Stomach cancer	1	Number	2016	17016.446490622893	21105.39819441295	14251.631935798285
6	Incidence	6	China	3	Both	13	40-44 years	414	Stomach cancer	3	Rate	2016	15.221380636520001	18.87898861	12.748226517549998
6	Incidence	6	China	3	Both	13	40-44 years	414	Stomach cancer	1	Number	2017	16544.4412643986	20236.91545085254	13696.084560062634
6	Incidence	6	China	3	Both	13	40-44 years	414	Stomach cancer	3	Rate	2017	15.54673869	19.01654045	12.87015043
6	Incidence	6	China	3	Both	13	40-44 years	414	Stomach cancer	1	Number	2018	15994.193051212713	20215.743240309	12590.74583375299
6	Incidence	6	China	3	Both	13	40-44 years	414	Stomach cancer	3	Rate	2018	15.82193054	19.9980133	12.45513952
6	Incidence	6	China	3	Both	13	40-44 years	414	Stomach cancer	1	Number	2019	15294.269848216489	19675.279385094396	12126.100349528118
6	Incidence	6	China	3	Both	13	40-44 years	414	Stomach cancer	3	Rate	2019	15.811710735299998	20.340940061919998	12.53635466
6	Incidence	6	China	3	Both	13	40-44 years	414	Stomach cancer	1	Number	2020	14771.110888531211	18764.00329375718	11384.20375533184
6	Incidence	6	China	3	Both	13	40-44 years	414	Stomach cancer	3	Rate	2020	15.775219015520001	20.0395396	12.158077270749999
6	Incidence	6	China	3	Both	13	40-44 years	414	Stomach cancer	1	Number	2021	14413.078421046106	18591.689368850617	11251.592013966068
6	Incidence	6	China	3	Both	13	40-44 years	414	Stomach cancer	3	Rate	2021	15.7462015	20.31130883	12.29229661
6	Incidence	6	China	3	Both	14	45-49 years	414	Stomach cancer	1	Number	2010	32338.03591641863	38021.30737096384	26139.90303403913
6	Incidence	6	China	3	Both	14	45-49 years	414	Stomach cancer	3	Rate	2010	30.426339930780003	35.773638995009996	24.594616
6	Incidence	6	China	3	Both	14	45-49 years	414	Stomach cancer	1	Number	2011	34468.67880809654	40994.35849357476	28575.17491645133
6	Incidence	6	China	3	Both	14	45-49 years	414	Stomach cancer	3	Rate	2011	30.09294092	35.7901971	24.94760694
6	Incidence	6	China	3	Both	14	45-49 years	414	Stomach cancer	1	Number	2012	36047.204075513335	42600.78221362166	29825.496011209623
6	Incidence	6	China	3	Both	14	45-49 years	414	Stomach cancer	3	Rate	2012	29.89549512	35.330659041459995	24.7355653
6	Incidence	6	China	3	Both	14	45-49 years	414	Stomach cancer	1	Number	2013	35480.822502401104	43139.47983816246	29520.485639118197
6	Incidence	6	China	3	Both	14	45-49 years	414	Stomach cancer	3	Rate	2013	28.737506749199998	34.94059623	23.909963057829998
6	Incidence	6	China	3	Both	14	45-49 years	414	Stomach cancer	1	Number	2014	33236.76952790856	40370.51482421068	27334.644681319354
6	Incidence	6	China	3	Both	14	45-49 years	414	Stomach cancer	3	Rate	2014	26.75544045	32.498071282400005	22.004258186970002
6	Incidence	6	China	3	Both	14	45-49 years	414	Stomach cancer	1	Number	2015	31651.17348555859	38733.122025115226	25523.32609557817
6	Incidence	6	China	3	Both	14	45-49 years	414	Stomach cancer	3	Rate	2015	25.57327332	31.295291990040003	20.622142005489998
6	Incidence	6	China	3	Both	14	45-49 years	414	Stomach cancer	1	Number	2016	30633.877755062607	37839.205086692666	24655.232756303187
6	Incidence	6	China	3	Both	14	45-49 years	414	Stomach cancer	3	Rate	2016	24.94761079	30.81548371	20.07872316
6	Incidence	6	China	3	Both	14	45-49 years	414	Stomach cancer	1	Number	2017	28849.87897789849	36703.36552704794	23129.322927455287
6	Incidence	6	China	3	Both	14	45-49 years	414	Stomach cancer	3	Rate	2017	23.73018245	30.18999009	19.02479568
6	Incidence	6	China	3	Both	14	45-49 years	414	Stomach cancer	1	Number	2018	27512.73342402424	35234.69225683034	21217.845217561808
6	Incidence	6	China	3	Both	14	45-49 years	414	Stomach cancer	3	Rate	2018	22.89173491	29.316724816820003	17.654126930209998
6	Incidence	6	China	3	Both	14	45-49 years	414	Stomach cancer	1	Number	2019	26789.594192333578	34787.41313120865	20688.63781941528
6	Incidence	6	China	3	Both	14	45-49 years	414	Stomach cancer	3	Rate	2019	22.68374294	29.455792846879998	17.51783691
6	Incidence	6	China	3	Both	14	45-49 years	414	Stomach cancer	1	Number	2020	25827.005056992504	33393.46798617281	19518.933256753247
6	Incidence	6	China	3	Both	14	45-49 years	414	Stomach cancer	3	Rate	2020	22.485181331590002	29.072599835050003	16.99332744
6	Incidence	6	China	3	Both	14	45-49 years	414	Stomach cancer	1	Number	2021	24678.666706963628	32465.07481132501	18909.439571532646
6	Incidence	6	China	3	Both	14	45-49 years	414	Stomach cancer	3	Rate	2021	22.36975846	29.427678993110003	17.14029371
6	Incidence	6	China	3	Both	15	50-54 years	414	Stomach cancer	1	Number	2010	36949.95024026772	43278.30762898523	28693.836014708937
6	Incidence	6	China	3	Both	15	50-54 years	414	Stomach cancer	3	Rate	2010	46.54743935	54.51954296	36.146857648950004
6	Incidence	6	China	3	Both	15	50-54 years	414	Stomach cancer	1	Number	2011	35082.527068767056	41353.92261847829	29033.51089730509
6	Incidence	6	China	3	Both	15	50-54 years	414	Stomach cancer	3	Rate	2011	44.878388922250004	52.90090475	37.140346
6	Incidence	6	China	3	Both	15	50-54 years	414	Stomach cancer	1	Number	2012	35058.76240846519	41242.53556818513	28661.98501819582
6	Incidence	6	China	3	Both	15	50-54 years	414	Stomach cancer	3	Rate	2012	43.59895006	51.289067980270005	35.64394084
6	Incidence	6	China	3	Both	15	50-54 years	414	Stomach cancer	1	Number	2013	35974.49813906686	43955.206578198806	29751.940591458035
6	Incidence	6	China	3	Both	15	50-54 years	414	Stomach cancer	3	Rate	2013	41.37516073	50.55397104	34.21844328
6	Incidence	6	China	3	Both	15	50-54 years	414	Stomach cancer	1	Number	2014	38477.93423651411	46307.84988361715	31135.029862064137
6	Incidence	6	China	3	Both	15	50-54 years	414	Stomach cancer	3	Rate	2014	40.182850084420004	48.35970087	32.514589521119994
6	Incidence	6	China	3	Both	15	50-54 years	414	Stomach cancer	1	Number	2015	41509.73292562869	50135.98534196848	33263.179793597745
6	Incidence	6	China	3	Both	15	50-54 years	414	Stomach cancer	3	Rate	2015	39.55011925	47.76913892	31.69287381
6	Incidence	6	China	3	Both	15	50-54 years	414	Stomach cancer	1	Number	2016	44146.76140806564	55224.46048749325	35733.108839756445
6	Incidence	6	China	3	Both	15	50-54 years	414	Stomach cancer	3	Rate	2016	39.0609182	48.86243214	31.61654438
6	Incidence	6	China	3	Both	15	50-54 years	414	Stomach cancer	1	Number	2017	46398.895631343	57357.11504453673	37760.764695882295
6	Incidence	6	China	3	Both	15	50-54 years	414	Stomach cancer	3	Rate	2017	39.02878031	48.24636906	31.76275146
6	Incidence	6	China	3	Both	15	50-54 years	414	Stomach cancer	1	Number	2018	47711.74867811271	61029.36104715045	36561.710750924016
6	Incidence	6	China	3	Both	15	50-54 years	414	Stomach cancer	3	Rate	2018	39.22102608	50.16865295	30.055234831390003
6	Incidence	6	China	3	Both	15	50-54 years	414	Stomach cancer	1	Number	2019	47803.96333550504	62325.81452358861	36452.64813811526
6	Incidence	6	China	3	Both	15	50-54 years	414	Stomach cancer	3	Rate	2019	39.0788288	50.95016533	29.799345
6	Incidence	6	China	3	Both	15	50-54 years	414	Stomach cancer	1	Number	2020	47342.123552031335	61022.66386966129	35782.62727236861
6	Incidence	6	China	3	Both	15	50-54 years	414	Stomach cancer	3	Rate	2020	38.85980442	50.08919341	29.371430623509998
6	Incidence	6	China	3	Both	15	50-54 years	414	Stomach cancer	1	Number	2021	46716.154115215526	61729.060139874346	35485.289431555604
6	Incidence	6	China	3	Both	15	50-54 years	414	Stomach cancer	3	Rate	2021	38.65342354	51.07525548	29.360891276039997
6	Incidence	6	China	3	Both	16	55-59 years	414	Stomach cancer	1	Number	2010	62300.56517088829	74053.3190037111	49085.973444977135
6	Incidence	6	China	3	Both	16	55-59 years	414	Stomach cancer	3	Rate	2010	76.15757448	90.52439801	60.00376832
6	Incidence	6	China	3	Both	16	55-59 years	414	Stomach cancer	1	Number	2011	63312.829574314295	74829.09491620067	51119.29815669265
6	Incidence	6	China	3	Both	16	55-59 years	414	Stomach cancer	3	Rate	2011	75.10417954	88.76522843	60.63973088321001
6	Incidence	6	China	3	Both	16	55-59 years	414	Stomach cancer	1	Number	2012	64151.46031148888	75579.14144782312	52383.43919962454
6	Incidence	6	China	3	Both	16	55-59 years	414	Stomach cancer	3	Rate	2012	75.35099694424001	88.77371815	61.52851935
6	Incidence	6	China	3	Both	16	55-59 years	414	Stomach cancer	1	Number	2013	60691.608901243366	73100.79479710094	50194.4872256081
6	Incidence	6	China	3	Both	16	55-59 years	414	Stomach cancer	3	Rate	2013	72.78498049	87.66681291485999	60.196208990319995
6	Incidence	6	China	3	Both	16	55-59 years	414	Stomach cancer	1	Number	2014	56111.54859319893	67809.03304940263	45703.5570322432
6	Incidence	6	China	3	Both	16	55-59 years	414	Stomach cancer	3	Rate	2014	70.04284473479001	84.64456413	57.05077171
6	Incidence	6	China	3	Both	16	55-59 years	414	Stomach cancer	1	Number	2015	52604.15832095963	63345.49871792775	42963.51538328266
6	Incidence	6	China	3	Both	16	55-59 years	414	Stomach cancer	3	Rate	2015	68.33547916545001	82.28902707	55.81179328895001
6	Incidence	6	China	3	Both	16	55-59 years	414	Stomach cancer	1	Number	2016	50335.2955367476	62514.76603160445	40462.80378998647
6	Incidence	6	China	3	Both	16	55-59 years	414	Stomach cancer	3	Rate	2016	66.37477017	82.43526105	53.3563829
6	Incidence	6	China	3	Both	16	55-59 years	414	Stomach cancer	1	Number	2017	50235.63459001066	61998.63663707503	40522.54198137781
6	Incidence	6	China	3	Both	16	55-59 years	414	Stomach cancer	3	Rate	2017	64.34652376	79.4136827	51.90508155844999
6	Incidence	6	China	3	Both	16	55-59 years	414	Stomach cancer	1	Number	2018	53301.68723703597	67377.38759370019	40794.72778007732
6	Incidence	6	China	3	Both	16	55-59 years	414	Stomach cancer	3	Rate	2018	63.08771865	79.74767578	48.2845186
6	Incidence	6	China	3	Both	16	55-59 years	414	Stomach cancer	1	Number	2019	58046.47915860549	75667.27432479706	44377.04351275314
6	Incidence	6	China	3	Both	16	55-59 years	414	Stomach cancer	3	Rate	2019	62.34499025	81.2706567	47.66329303
6	Incidence	6	China	3	Both	16	55-59 years	414	Stomach cancer	1	Number	2020	63230.267608360766	80236.03874479039	48569.94421070749
6	Incidence	6	China	3	Both	16	55-59 years	414	Stomach cancer	3	Rate	2020	61.94057456	78.59948294189999	47.57927437
6	Incidence	6	China	3	Both	16	55-59 years	414	Stomach cancer	1	Number	2021	67894.29480423428	90085.32183209588	52372.88058852836
6	Incidence	6	China	3	Both	16	55-59 years	414	Stomach cancer	3	Rate	2021	61.754437294599995	81.93867208261001	47.6366649
6	Incidence	6	China	3	Both	17	60-64 years	414	Stomach cancer	1	Number	2010	75432.73149657552	88029.99628058524	58103.65620382002
6	Incidence	6	China	3	Both	17	60-64 years	414	Stomach cancer	3	Rate	2010	127.84591421837999	149.19617956090002	98.47601829
6	Incidence	6	China	3	Both	17	60-64 years	414	Stomach cancer	1	Number	2011	77363.87998929528	90030.6385867481	60254.87370487044
6	Incidence	6	China	3	Both	17	60-64 years	414	Stomach cancer	3	Rate	2011	123.28532628159999	143.47078578587	96.02080151
6	Incidence	6	China	3	Both	17	60-64 years	414	Stomach cancer	1	Number	2012	79085.20217410059	93038.10364872304	62923.80911340643
6	Incidence	6	China	3	Both	17	60-64 years	414	Stomach cancer	3	Rate	2012	119.3618948	140.42076186428	94.96979053
6	Incidence	6	China	3	Both	17	60-64 years	414	Stomach cancer	1	Number	2013	81334.2466863237	97208.45411859914	65742.89756137127
6	Incidence	6	China	3	Both	17	60-64 years	414	Stomach cancer	3	Rate	2013	114.48336930208	136.82737353016	92.53750698072001
6	Incidence	6	China	3	Both	17	60-64 years	414	Stomach cancer	1	Number	2014	79738.17846480572	93524.85819740075	63072.926437476
6	Incidence	6	China	3	Both	17	60-64 years	414	Stomach cancer	3	Rate	2014	107.74413073600999	126.37302159009	85.22564426
6	Incidence	6	China	3	Both	17	60-64 years	414	Stomach cancer	1	Number	2015	82836.34256515867	100183.9336429247	66440.71718191814
6	Incidence	6	China	3	Both	17	60-64 years	414	Stomach cancer	3	Rate	2015	104.78986311445	126.73496158345	84.04902297
6	Incidence	6	China	3	Both	17	60-64 years	414	Stomach cancer	1	Number	2016	83503.04443308225	101162.5684795331	65748.35413747745
6	Incidence	6	China	3	Both	17	60-64 years	414	Stomach cancer	3	Rate	2016	102.60328208953	124.30219306465	80.78743682
6	Incidence	6	China	3	Both	17	60-64 years	414	Stomach cancer	1	Number	2017	81730.62081562993	100332.22083571288	65488.42527696792
6	Incidence	6	China	3	Both	17	60-64 years	414	Stomach cancer	3	Rate	2017	99.54117585	122.19639516316	79.7595172
6	Incidence	6	China	3	Both	17	60-64 years	414	Stomach cancer	1	Number	2018	78642.3131161817	98004.2539764852	60132.109066425255
6	Incidence	6	China	3	Both	17	60-64 years	414	Stomach cancer	3	Rate	2018	97.8803998	121.97880735325	74.84208746
6	Incidence	6	China	3	Both	17	60-64 years	414	Stomach cancer	1	Number	2019	74863.62810551572	95058.00737690016	57673.39951263829
6	Incidence	6	China	3	Both	17	60-64 years	414	Stomach cancer	3	Rate	2019	97.05898563	123.24053756903001	74.7722465
6	Incidence	6	China	3	Both	17	60-64 years	414	Stomach cancer	1	Number	2020	70811.4152898723	89125.39076808684	53116.56352617346
6	Incidence	6	China	3	Both	17	60-64 years	414	Stomach cancer	3	Rate	2020	95.57761518	120.29687962946	71.69401215
6	Incidence	6	China	3	Both	17	60-64 years	414	Stomach cancer	1	Number	2021	68443.20332167641	87628.54821531405	52780.711020397845
6	Incidence	6	China	3	Both	17	60-64 years	414	Stomach cancer	3	Rate	2021	93.75117787	120.03061241472001	72.29722729
6	Incidence	6	China	3	Both	18	65-69 years	414	Stomach cancer	1	Number	2010	71577.98463757904	82718.69531121274	53692.38112647085
6	Incidence	6	China	3	Both	18	65-69 years	414	Stomach cancer	3	Rate	2010	173.17359278214002	200.12708837534	129.90170918862
6	Incidence	6	China	3	Both	18	65-69 years	414	Stomach cancer	1	Number	2011	74119.96611779259	85593.88862439082	57739.17098009333
6	Incidence	6	China	3	Both	18	65-69 years	414	Stomach cancer	3	Rate	2011	170.82521609814	197.26930929386998	133.07219196953
6	Incidence	6	China	3	Both	18	65-69 years	414	Stomach cancer	1	Number	2012	77503.52993792472	90047.99492452125	60606.73714747376
6	Incidence	6	China	3	Both	18	65-69 years	414	Stomach cancer	3	Rate	2012	168.84695151153	196.17596056475	132.03608682866
6	Incidence	6	China	3	Both	18	65-69 years	414	Stomach cancer	1	Number	2013	78163.57752667346	92855.47614351536	60590.14779260498
6	Incidence	6	China	3	Both	18	65-69 years	414	Stomach cancer	3	Rate	2013	162.93910367846001	193.5657058	126.30568719431
6	Incidence	6	China	3	Both	18	65-69 years	414	Stomach cancer	1	Number	2014	81280.78967919634	96088.02739076318	62639.34823398879
6	Incidence	6	China	3	Both	18	65-69 years	414	Stomach cancer	3	Rate	2014	154.34347942661	182.46083160934	118.94538664803001
6	Incidence	6	China	3	Both	18	65-69 years	414	Stomach cancer	1	Number	2015	82226.23377282414	98267.49120217183	64922.60265607138
6	Incidence	6	China	3	Both	18	65-69 years	414	Stomach cancer	3	Rate	2015	149.17984022729001	178.28286623924	117.78653900325
6	Incidence	6	China	3	Both	18	65-69 years	414	Stomach cancer	1	Number	2016	85258.47642965264	102366.78023546636	65741.55473298591
6	Incidence	6	China	3	Both	18	65-69 years	414	Stomach cancer	3	Rate	2016	145.15092278729	174.27748226538	111.92373749298
6	Incidence	6	China	3	Both	18	65-69 years	414	Stomach cancer	1	Number	2017	86729.47307685508	106633.15942488164	69737.03564838633
6	Incidence	6	China	3	Both	18	65-69 years	414	Stomach cancer	3	Rate	2017	139.5694363	171.59945079974	112.22435011968
6	Incidence	6	China	3	Both	18	65-69 years	414	Stomach cancer	1	Number	2018	91227.02044539207	111229.98096247744	71143.90065383831
6	Incidence	6	China	3	Both	18	65-69 years	414	Stomach cancer	3	Rate	2018	136.66823239668	166.63489406363	106.58148321291999
6	Incidence	6	China	3	Both	18	65-69 years	414	Stomach cancer	1	Number	2019	93302.6121769066	118823.69194968804	72735.28713428418
6	Incidence	6	China	3	Both	18	65-69 years	414	Stomach cancer	3	Rate	2019	133.91154378374	170.54039169767998	104.39251764181999
6	Incidence	6	China	3	Both	18	65-69 years	414	Stomach cancer	1	Number	2020	99784.688373727	125406.51963949804	73602.83123355775
6	Incidence	6	China	3	Both	18	65-69 years	414	Stomach cancer	3	Rate	2020	133.98401450266	168.38724678055	98.82881800962001
6	Incidence	6	China	3	Both	18	65-69 years	414	Stomach cancer	1	Number	2021	102022.97804780304	128827.13644821288	77951.87167417759
6	Incidence	6	China	3	Both	18	65-69 years	414	Stomach cancer	3	Rate	2021	133.00952641405	167.9546778	101.62751306488
6	Incidence	6	China	3	Both	19	70-74 years	414	Stomach cancer	1	Number	2010	78998.74410578798	91034.44213425844	61681.489129147565
6	Incidence	6	China	3	Both	19	70-74 years	414	Stomach cancer	3	Rate	2010	237.71590063810999	273.93263837277	185.60637775963002
6	Incidence	6	China	3	Both	19	70-74 years	414	Stomach cancer	1	Number	2011	77608.94277239096	87891.88624682519	60214.63218446264
6	Incidence	6	China	3	Both	19	70-74 years	414	Stomach cancer	3	Rate	2011	230.41994428474	260.94987006161	178.77646180236
6	Incidence	6	China	3	Both	19	70-74 years	414	Stomach cancer	1	Number	2012	76826.04724095431	87985.88221395793	59460.50510219915
6	Incidence	6	China	3	Both	19	70-74 years	414	Stomach cancer	3	Rate	2012	224.17839778459	256.74279506436	173.50574764657998
6	Incidence	6	China	3	Both	19	70-74 years	414	Stomach cancer	1	Number	2013	76465.17504696637	89835.28689102049	60590.02163454413
6	Incidence	6	China	3	Both	19	70-74 years	414	Stomach cancer	3	Rate	2013	217.71409064239998	255.78190046729	172.5138464
6	Incidence	6	China	3	Both	19	70-74 years	414	Stomach cancer	1	Number	2014	76651.1509619423	87968.9779529153	60238.03164423505
6	Incidence	6	China	3	Both	19	70-74 years	414	Stomach cancer	3	Rate	2014	212.58165304855999	243.97012328632	167.06207516285
6	Incidence	6	China	3	Both	19	70-74 years	414	Stomach cancer	1	Number	2015	77682.78623934613	91151.59046301522	60833.23020931394
6	Incidence	6	China	3	Both	19	70-74 years	414	Stomach cancer	3	Rate	2015	208.80814076222998	245.01173366078	163.51722577805
6	Incidence	6	China	3	Both	19	70-74 years	414	Stomach cancer	1	Number	2016	80775.81598881683	96823.65556886847	62395.02235255296
6	Incidence	6	China	3	Both	19	70-74 years	414	Stomach cancer	3	Rate	2016	206.25113140191002	247.22731999777	159.31803097902
6	Incidence	6	China	3	Both	19	70-74 years	414	Stomach cancer	1	Number	2017	84791.51722865672	101621.85685282828	66289.90154318699
6	Incidence	6	China	3	Both	19	70-74 years	414	Stomach cancer	3	Rate	2017	204.19814638684	244.72960833778998	159.64185406402999
6	Incidence	6	China	3	Both	19	70-74 years	414	Stomach cancer	1	Number	2018	88452.94587733284	107661.95444249606	66431.66990446768
6	Incidence	6	China	3	Both	19	70-74 years	414	Stomach cancer	3	Rate	2018	203.56467527472	247.77208467338	152.88514337119
6	Incidence	6	China	3	Both	19	70-74 years	414	Stomach cancer	1	Number	2019	95718.41138621836	118577.78557820176	73630.86189382288
6	Incidence	6	China	3	Both	19	70-74 years	414	Stomach cancer	3	Rate	2019	200.42643784561002	248.29207700872	154.17693577607
6	Incidence	6	China	3	Both	19	70-74 years	414	Stomach cancer	1	Number	2020	99194.88720190704	123144.57393039083	72801.3649673388
6	Incidence	6	China	3	Both	19	70-74 years	414	Stomach cancer	3	Rate	2020	198.48320117784002	246.40513166404003	145.67129795129
6	Incidence	6	China	3	Both	19	70-74 years	414	Stomach cancer	1	Number	2021	103947.39586343324	131340.5655301303	79855.73412785098
6	Incidence	6	China	3	Both	19	70-74 years	414	Stomach cancer	3	Rate	2021	195.03627560302	246.434021	149.83314243200002
6	Incidence	6	China	3	Both	20	75-79 years	414	Stomach cancer	1	Number	2010	68763.33707152617	78315.85184710554	52378.56922192492
6	Incidence	6	China	3	Both	20	75-79 years	414	Stomach cancer	3	Rate	2010	286.80868234966	326.6517774	218.46857732158
6	Incidence	6	China	3	Both	20	75-79 years	414	Stomach cancer	1	Number	2011	69943.24176398282	79619.6987559446	53654.879137377815
6	Incidence	6	China	3	Both	20	75-79 years	414	Stomach cancer	3	Rate	2011	280.51932197763	319.32840611603	215.19206054529
6	Incidence	6	China	3	Both	20	75-79 years	414	Stomach cancer	1	Number	2012	71022.93654909097	80992.63062274453	53859.40426147594
6	Incidence	6	China	3	Both	20	75-79 years	414	Stomach cancer	3	Rate	2012	275.30203645541997	313.94697588872	208.77204458043002
6	Incidence	6	China	3	Both	20	75-79 years	414	Stomach cancer	1	Number	2013	70822.15968096786	82106.59483335621	54373.74583822306
6	Incidence	6	China	3	Both	20	75-79 years	414	Stomach cancer	3	Rate	2013	267.75886926442996	310.42217705259	205.57199567054
6	Incidence	6	China	3	Both	20	75-79 years	414	Stomach cancer	1	Number	2014	69511.54794195812	80498.250292776	53155.48757449743
6	Incidence	6	China	3	Both	20	75-79 years	414	Stomach cancer	3	Rate	2014	258.55183021253	299.41744297626997	197.71461009185
6	Incidence	6	China	3	Both	20	75-79 years	414	Stomach cancer	1	Number	2015	68813.36493281259	80349.00202413547	52705.774020885496
6	Incidence	6	China	3	Both	20	75-79 years	414	Stomach cancer	3	Rate	2015	250.86590729642998	292.92020979976996	192.14409631645998
6	Incidence	6	China	3	Both	20	75-79 years	414	Stomach cancer	1	Number	2016	68889.42637822553	81590.06884690167	53185.2966042063
6	Incidence	6	China	3	Both	20	75-79 years	414	Stomach cancer	3	Rate	2016	246.27445593045002	291.67828607367	190.13338727466
6	Incidence	6	China	3	Both	20	75-79 years	414	Stomach cancer	1	Number	2017	68719.58321551222	82824.00784654249	53780.38502829369
6	Incidence	6	China	3	Both	20	75-79 years	414	Stomach cancer	3	Rate	2017	240.12018041181003	289.40390462164	187.91958785768
6	Incidence	6	China	3	Both	20	75-79 years	414	Stomach cancer	1	Number	2018	69855.11179036694	84770.84566704331	52490.42189175943
6	Incidence	6	China	3	Both	20	75-79 years	414	Stomach cancer	3	Rate	2018	237.11621125857	287.74618255677	178.17350294547998
6	Incidence	6	China	3	Both	20	75-79 years	414	Stomach cancer	1	Number	2019	71501.10859317592	88247.88991966081	54839.71134387719
6	Incidence	6	China	3	Both	20	75-79 years	414	Stomach cancer	3	Rate	2019	235.59884381362	290.78011856236003	180.69891281271
6	Incidence	6	China	3	Both	20	75-79 years	414	Stomach cancer	1	Number	2020	73447.23749427166	90345.43134248815	53920.66607499223
6	Incidence	6	China	3	Both	20	75-79 years	414	Stomach cancer	3	Rate	2020	233.96531671764	287.79431574517	171.76365165328
6	Incidence	6	China	3	Both	20	75-79 years	414	Stomach cancer	1	Number	2021	76654.34905504883	94952.50257969482	58675.435684207885
6	Incidence	6	China	3	Both	20	75-79 years	414	Stomach cancer	3	Rate	2021	231.45171972339	286.70154120449996	177.16581853531
6	Incidence	6	China	3	Both	22	All ages	414	Stomach cancer	1	Number	2010	532487.7318479429	613985.3214637407	412377.2759675706
6	Incidence	6	China	3	Both	22	All ages	414	Stomach cancer	3	Rate	2010	39.8289105	45.92475085	30.84491272
6	Incidence	6	China	3	Both	22	All ages	414	Stomach cancer	1	Number	2011	536188.7630218036	614084.8809894887	424479.053420694
6	Incidence	6	China	3	Both	22	All ages	414	Stomach cancer	3	Rate	2011	39.89906739	45.6955008	31.586485072200002
6	Incidence	6	China	3	Both	22	All ages	414	Stomach cancer	1	Number	2012	540882.7090907092	621231.7315264832	422009.5976816305
6	Incidence	6	China	3	Both	22	All ages	414	Stomach cancer	3	Rate	2012	40.03007391	45.976607701620004	31.232418973909997
6	Incidence	6	China	3	Both	22	All ages	414	Stomach cancer	1	Number	2013	541263.6525654759	632953.3356961445	435411.21372389415
6	Incidence	6	China	3	Both	22	All ages	414	Stomach cancer	3	Rate	2013	39.81774909	46.56284786	32.03077534
6	Incidence	6	China	3	Both	22	All ages	414	Stomach cancer	1	Number	2014	540175.5384159033	629140.9980552193	430264.6263278544
6	Incidence	6	China	3	Both	22	All ages	414	Stomach cancer	3	Rate	2014	39.488825198040004	45.9925286	31.45393193
6	Incidence	6	China	3	Both	22	All ages	414	Stomach cancer	1	Number	2015	543227.4616192597	634263.4321151889	436145.3210869178
6	Incidence	6	China	3	Both	22	All ages	414	Stomach cancer	3	Rate	2015	39.43973276	46.04918202	31.665289630639997
6	Incidence	6	China	3	Both	22	All ages	414	Stomach cancer	1	Number	2016	552298.1544851087	655833.8297230087	437187.6159846984
6	Incidence	6	China	3	Both	22	All ages	414	Stomach cancer	3	Rate	2016	39.79554241	47.255749044459996	31.50131532
6	Incidence	6	China	3	Both	22	All ages	414	Stomach cancer	1	Number	2017	559087.6626593311	679780.2515132144	452560.1818873385
6	Incidence	6	China	3	Both	22	All ages	414	Stomach cancer	3	Rate	2017	39.98729492	48.61951928	32.36819316
6	Incidence	6	China	3	Both	22	All ages	414	Stomach cancer	1	Number	2018	571018.4244582575	700256.3996571198	443368.3268759079
6	Incidence	6	China	3	Both	22	All ages	414	Stomach cancer	3	Rate	2018	40.57916826	49.76340701	31.507771322800004
6	Incidence	6	China	3	Both	22	All ages	414	Stomach cancer	1	Number	2019	584815.0434057597	724309.9072266945	451841.3951517445
6	Incidence	6	China	3	Both	22	All ages	414	Stomach cancer	3	Rate	2019	41.34810261	51.21078998	31.9464839
6	Incidence	6	China	3	Both	22	All ages	414	Stomach cancer	1	Number	2020	598853.3599964343	733179.338938224	450921.20885668497
6	Incidence	6	China	3	Both	22	All ages	414	Stomach cancer	3	Rate	2020	42.18807896	51.65108841	31.76654058
6	Incidence	6	China	3	Both	22	All ages	414	Stomach cancer	1	Number	2021	611798.96918844	765562.250459163	471965.8054747761
6	Incidence	6	China	3	Both	22	All ages	414	Stomach cancer	3	Rate	2021	43.00127988	53.808780754160004	33.17287985
6	Incidence	6	China	3	Both	20	75-79 years	387	Protein-energy malnutrition	1	Number	2010	517375.45379656734	688436.2611587453	383407.1831172505
6	Incidence	6	China	3	Both	20	75-79 years	387	Protein-energy malnutrition	3	Rate	2010	2157.94896674524	2871.4356422127703	1599.1735374749599
6	Incidence	6	China	3	Both	20	75-79 years	387	Protein-energy malnutrition	1	Number	2011	566531.6532404282	756842.4218538292	421697.74552502553
6	Incidence	6	China	3	Both	20	75-79 years	387	Protein-energy malnutrition	3	Rate	2011	2272.17199600418	3035.44585106253	1691.29086200136
6	Incidence	6	China	3	Both	20	75-79 years	387	Protein-energy malnutrition	1	Number	2012	643776.8807529834	860942.6808425772	481059.05814056046
6	Incidence	6	China	3	Both	20	75-79 years	387	Protein-energy malnutrition	3	Rate	2012	2495.43450194733	3337.2215346731896	1864.70096558011
6	Incidence	6	China	3	Both	20	75-79 years	387	Protein-energy malnutrition	1	Number	2013	727615.7650346416	973406.5041770624	545304.4789724681
6	Incidence	6	China	3	Both	20	75-79 years	387	Protein-energy malnutrition	3	Rate	2013	2750.9126434760196	3680.1790014197795	2061.64442530742
6	Incidence	6	China	3	Both	20	75-79 years	387	Protein-energy malnutrition	1	Number	2014	797106.3475126432	1063156.9933503773	598030.6533752442
6	Incidence	6	China	3	Both	20	75-79 years	387	Protein-energy malnutrition	3	Rate	2014	2964.87865865839	3954.46792040249	2224.40622502716
6	Incidence	6	China	3	Both	20	75-79 years	387	Protein-energy malnutrition	1	Number	2015	838602.0618587286	1113265.4500163328	630282.3142650309
6	Incidence	6	China	3	Both	20	75-79 years	387	Protein-energy malnutrition	3	Rate	2015	3057.20650798368	4058.51897306289	2297.7563264835703
6	Incidence	6	China	3	Both	20	75-79 years	387	Protein-energy malnutrition	1	Number	2016	833084.2538006769	1095453.3347536656	635239.3346547822
6	Incidence	6	China	3	Both	20	75-79 years	387	Protein-energy malnutrition	3	Rate	2016	2978.21279890702	3916.16229365118	2270.93227150432
6	Incidence	6	China	3	Both	20	75-79 years	387	Protein-energy malnutrition	1	Number	2017	798837.1442236745	1035236.799553932	620651.7379617004
6	Incidence	6	China	3	Both	20	75-79 years	387	Protein-energy malnutrition	3	Rate	2017	2791.29922236413	3617.3276298585797	2168.6832241821203
6	Incidence	6	China	3	Both	20	75-79 years	387	Protein-energy malnutrition	1	Number	2018	763287.0294008645	965135.0899259044	603687.898207789
6	Incidence	6	China	3	Both	20	75-79 years	387	Protein-energy malnutrition	3	Rate	2018	2590.90170891838	3276.0548227695203	2049.15837276526
6	Incidence	6	China	3	Both	20	75-79 years	387	Protein-energy malnutrition	1	Number	2019	749026.6689578741	942212.074120546	595908.017795705
6	Incidence	6	China	3	Both	20	75-79 years	387	Protein-energy malnutrition	3	Rate	2019	2468.07106440992	3104.62424510196	1963.53934609259
6	Incidence	6	China	3	Both	20	75-79 years	387	Protein-energy malnutrition	1	Number	2020	766692.7851760398	946694.4674865454	624573.4841057233
6	Incidence	6	China	3	Both	20	75-79 years	387	Protein-energy malnutrition	3	Rate	2020	2442.290907	3015.6841629014	1989.5715347174998
6	Incidence	6	China	3	Both	20	75-79 years	387	Protein-energy malnutrition	1	Number	2021	816052.8367598916	1003479.157509108	657828.9392576325
6	Incidence	6	China	3	Both	20	75-79 years	387	Protein-energy malnutrition	3	Rate	2021	2464.0067364944102	3029.92562816333	1986.26224280707
6	Incidence	6	China	3	Both	22	All ages	387	Protein-energy malnutrition	1	Number	2010	20654197.7124836	26248788.6978976	16267191.53336122
6	Incidence	6	China	3	Both	22	All ages	387	Protein-energy malnutrition	3	Rate	2010	1544.8885351854	1963.3516288737999	1216.75012747483
6	Incidence	6	China	3	Both	22	All ages	387	Protein-energy malnutrition	1	Number	2011	21760657.162318125	27688795.521316648	17175796.947901107
6	Incidence	6	China	3	Both	22	All ages	387	Protein-energy malnutrition	3	Rate	2011	1619.2616975558599	2060.38842047305	1278.09146181917
6	Incidence	6	China	3	Both	22	All ages	387	Protein-energy malnutrition	1	Number	2012	23877447.897206686	30364173.333449937	18829749.238127783
6	Incidence	6	China	3	Both	22	All ages	387	Protein-energy malnutrition	3	Rate	2012	1767.14098648558	2247.21567603417	1393.56692504118
6	Incidence	6	China	3	Both	22	All ages	387	Protein-energy malnutrition	1	Number	2013	26346644.84895078	33409556.497433044	20794460.519236475
6	Incidence	6	China	3	Both	22	All ages	387	Protein-energy malnutrition	3	Rate	2013	1938.17576496949	2457.7547954567203	1529.7325202151499
6	Incidence	6	China	3	Both	22	All ages	387	Protein-energy malnutrition	1	Number	2014	28463801.272350032	36105569.99578928	22426767.177991204
6	Incidence	6	China	3	Both	22	All ages	387	Protein-energy malnutrition	3	Rate	2014	2080.80890928881	2639.4504024017997	1639.479439
6	Incidence	6	China	3	Both	22	All ages	387	Protein-energy malnutrition	1	Number	2015	29533900.37427346	37472756.0156303	23250544.250224143
6	Incidence	6	China	3	Both	22	All ages	387	Protein-energy malnutrition	3	Rate	2015	2144.23831704359	2720.61997486564	1688.05024875332
6	Incidence	6	China	3	Both	22	All ages	387	Protein-energy malnutrition	1	Number	2016	28832601.45655211	35953405.65015312	22847946.66377186
6	Incidence	6	China	3	Both	22	All ages	387	Protein-energy malnutrition	3	Rate	2016	2077.51737861002	2590.60304256503	1646.29634031008
6	Incidence	6	China	3	Both	22	All ages	387	Protein-energy malnutrition	1	Number	2017	26755147.28288994	33224580.772540275	21498364.85465521
6	Incidence	6	China	3	Both	22	All ages	387	Protein-energy malnutrition	3	Rate	2017	1913.5925122184199	2376.30196222422	1537.61478402014
6	Incidence	6	China	3	Both	22	All ages	387	Protein-energy malnutrition	1	Number	2018	24337442.4354353	30189331.63569677	19800399.94146692
6	Incidence	6	China	3	Both	22	All ages	387	Protein-energy malnutrition	3	Rate	2018	1729.52943265232	2145.3913144142302	1407.10654243574
6	Incidence	6	China	3	Both	22	All ages	387	Protein-energy malnutrition	1	Number	2019	22666063.653617837	27972375.34496775	18498629.740198366
6	Incidence	6	China	3	Both	22	All ages	387	Protein-energy malnutrition	3	Rate	2019	1602.55577585782	1977.7272471563801	1307.90623324126
6	Incidence	6	China	3	Both	22	All ages	387	Protein-energy malnutrition	1	Number	2020	21826695.49510181	26615880.578187697	17933067.73425105
6	Incidence	6	China	3	Both	22	All ages	387	Protein-energy malnutrition	3	Rate	2020	1537.6491382866	1875.03810849305	1263.35047623652
6	Incidence	6	China	3	Both	22	All ages	387	Protein-energy malnutrition	1	Number	2021	22019921.54809111	26707207.53842916	17990376.32837143
6	Incidence	6	China	3	Both	22	All ages	387	Protein-energy malnutrition	3	Rate	2021	1547.7057941328899	1877.15926971229	1264.48269224036
6	Incidence	6	China	3	Both	30	80-84 years	387	Protein-energy malnutrition	1	Number	2010	280058.1459738187	376155.6426372192	205136.420860486
6	Incidence	6	China	3	Both	30	80-84 years	387	Protein-energy malnutrition	3	Rate	2010	2222.2581721564297	2984.79070461124	1627.755144
6	Incidence	6	China	3	Both	30	80-84 years	387	Protein-energy malnutrition	1	Number	2011	308542.4486997176	414669.8220576604	226500.31792051237
6	Incidence	6	China	3	Both	30	80-84 years	387	Protein-energy malnutrition	3	Rate	2011	2338.50452919216	3142.86498045167	1716.6909174175698
6	Incidence	6	China	3	Both	30	80-84 years	387	Protein-energy malnutrition	1	Number	2012	355414.22177063377	478243.3390107516	262320.1262568637
6	Incidence	6	China	3	Both	30	80-84 years	387	Protein-energy malnutrition	3	Rate	2012	2564.4709992938797	3450.7374729929297	1892.7558750053902
6	Incidence	6	China	3	Both	30	80-84 years	387	Protein-energy malnutrition	1	Number	2013	411821.9169800837	553538.9430818458	304660.57725552283
6	Incidence	6	China	3	Both	30	80-84 years	387	Protein-energy malnutrition	3	Rate	2013	2821.6708803185797	3792.6702111192	2087.43596146324
6	Incidence	6	China	3	Both	30	80-84 years	387	Protein-energy malnutrition	1	Number	2014	469225.5657419093	627575.9845357379	347559.6651187879
6	Incidence	6	China	3	Both	30	80-84 years	387	Protein-energy malnutrition	3	Rate	2014	3033.1584644414497	4056.76405667496	2246.688197
6	Incidence	6	China	3	Both	30	80-84 years	387	Protein-energy malnutrition	1	Number	2015	509341.77008315496	678194.3479164598	379110.98537531786
6	Incidence	6	China	3	Both	30	80-84 years	387	Protein-energy malnutrition	3	Rate	2015	3123.33211508007	4158.75216118137	2324.74457299873
6	Incidence	6	China	3	Both	30	80-84 years	387	Protein-energy malnutrition	1	Number	2016	522326.4566312123	688402.4946937035	394512.98615581455
6	Incidence	6	China	3	Both	30	80-84 years	387	Protein-energy malnutrition	3	Rate	2016	3049.69439251327	4019.3583939819996	2303.43308553205
6	Incidence	6	China	3	Both	30	80-84 years	387	Protein-energy malnutrition	1	Number	2017	513791.77010634	666470.879880105	396680.6965971217
6	Incidence	6	China	3	Both	30	80-84 years	387	Protein-energy malnutrition	3	Rate	2017	2876.35908867653	3731.1021394613203	2220.7364799236
6	Incidence	6	China	3	Both	30	80-84 years	387	Protein-energy malnutrition	1	Number	2018	495611.1672572049	632002.4009384133	389126.5754867116
6	Incidence	6	China	3	Both	30	80-84 years	387	Protein-energy malnutrition	3	Rate	2018	2689.06365187143	3429.0887625964	2111.30458562788
6	Incidence	6	China	3	Both	30	80-84 years	387	Protein-energy malnutrition	1	Number	2019	485228.622103039	613509.0440338668	385420.6880300077
6	Incidence	6	China	3	Both	30	80-84 years	387	Protein-energy malnutrition	3	Rate	2019	2575.70424304411	3256.64599300657	2045.9009553337098
6	Incidence	6	China	3	Both	30	80-84 years	387	Protein-energy malnutrition	1	Number	2020	492953.50234143547	613124.9148089333	400258.955249705
6	Incidence	6	China	3	Both	30	80-84 years	387	Protein-energy malnutrition	3	Rate	2020	2551.58786077089	3173.60984825518	2071.78950251702
6	Incidence	6	China	3	Both	30	80-84 years	387	Protein-energy malnutrition	1	Number	2021	506888.1768346972	626079.5444261581	407188.4350158038
6	Incidence	6	China	3	Both	30	80-84 years	387	Protein-energy malnutrition	3	Rate	2021	2561.09471430941	3163.3190223136503	2057.3534682916497
6	Incidence	6	China	3	Both	31	85-89 years	387	Protein-energy malnutrition	1	Number	2010	110050.3577756352	148416.60289617785	79567.47194957375
6	Incidence	6	China	3	Both	31	85-89 years	387	Protein-energy malnutrition	3	Rate	2010	2273.54654648066	3066.16045395268	1643.79611951794
6	Incidence	6	China	3	Both	31	85-89 years	387	Protein-energy malnutrition	1	Number	2011	122020.37932588151	164520.8445358391	88500.4787488383
6	Incidence	6	China	3	Both	31	85-89 years	387	Protein-energy malnutrition	3	Rate	2011	2383.78641366171	3214.0742074016703	1728.9426570344199
6	Incidence	6	China	3	Both	31	85-89 years	387	Protein-energy malnutrition	1	Number	2012	141248.98254827142	191077.97045726023	103190.60260820102
6	Incidence	6	China	3	Both	31	85-89 years	387	Protein-energy malnutrition	3	Rate	2012	2598.65525214926	3515.39361587321	1898.46890648297
6	Incidence	6	China	3	Both	31	85-89 years	387	Protein-energy malnutrition	1	Number	2013	165260.25549728217	222870.76494902503	121168.206295921
6	Incidence	6	China	3	Both	31	85-89 years	387	Protein-energy malnutrition	3	Rate	2013	2847.3835681459	3839.9949947214996	2087.69106976475
6	Incidence	6	China	3	Both	31	85-89 years	387	Protein-energy malnutrition	1	Number	2014	189239.4455410941	254623.488319412	138961.77418124882
6	Incidence	6	China	3	Both	31	85-89 years	387	Protein-energy malnutrition	3	Rate	2014	3057.19245303368	4113.481756562091	2244.94891153562
6	Incidence	6	China	3	Both	31	85-89 years	387	Protein-energy malnutrition	1	Number	2015	208357.7062163609	279945.4502190426	152806.84875860228
6	Incidence	6	China	3	Both	31	85-89 years	387	Protein-energy malnutrition	3	Rate	2015	3153.81301355211	4237.40316601832	2312.96570175491
6	Incidence	6	China	3	Both	31	85-89 years	387	Protein-energy malnutrition	1	Number	2016	217825.575643262	288456.092739288	163931.19124339765
6	Incidence	6	China	3	Both	31	85-89 years	387	Protein-energy malnutrition	3	Rate	2016	3092.2528178786197	4094.92394533201	2327.1679028673198
6	Incidence	6	China	3	Both	31	85-89 years	387	Protein-energy malnutrition	1	Number	2017	220078.51580180973	286473.84156284324	169148.58743506623
6	Incidence	6	China	3	Both	31	85-89 years	387	Protein-energy malnutrition	3	Rate	2017	2935.56094151891	3821.1881654821796	2256.22198867716
6	Incidence	6	China	3	Both	31	85-89 years	387	Protein-energy malnutrition	1	Number	2018	220205.84630045065	282714.7446478278	172177.36254802108
6	Incidence	6	China	3	Both	31	85-89 years	387	Protein-energy malnutrition	3	Rate	2018	2764.0548542295	3548.67536641094	2161.1945492580503
6	Incidence	6	China	3	Both	31	85-89 years	387	Protein-energy malnutrition	1	Number	2019	226640.8976752037	288352.4654660859	178332.66491831554
6	Incidence	6	China	3	Both	31	85-89 years	387	Protein-energy malnutrition	3	Rate	2019	2661.0109338065	3385.5719389840096	2093.81967716415
6	Incidence	6	China	3	Both	31	85-89 years	387	Protein-energy malnutrition	1	Number	2020	238872.75019699452	299550.72550084005	193022.9399216881
6	Incidence	6	China	3	Both	31	85-89 years	387	Protein-energy malnutrition	3	Rate	2020	2644.37962827904	3316.09961997497	2136.81104143734
6	Incidence	6	China	3	Both	31	85-89 years	387	Protein-energy malnutrition	1	Number	2021	252482.9621850627	313533.61010131484	201694.80664865117
6	Incidence	6	China	3	Both	31	85-89 years	387	Protein-energy malnutrition	3	Rate	2021	2650.53076677761	3291.43191604062	2117.36382484956
6	Incidence	6	China	3	Both	32	90-94 years	387	Protein-energy malnutrition	1	Number	2010	29161.412414227576	39505.65621190658	20768.041559532303
6	Incidence	6	China	3	Both	32	90-94 years	387	Protein-energy malnutrition	3	Rate	2010	2324.70451119325	3149.3322720082497	1655.59744556606
6	Incidence	6	China	3	Both	32	90-94 years	387	Protein-energy malnutrition	1	Number	2011	33343.80636101974	45068.14830483285	23842.932885437836
6	Incidence	6	China	3	Both	32	90-94 years	387	Protein-energy malnutrition	3	Rate	2011	2436.4712572120297	3293.18275099101	1742.23122681391
6	Incidence	6	China	3	Both	32	90-94 years	387	Protein-energy malnutrition	1	Number	2012	39542.28950896199	53517.37107650368	28472.41490471752
6	Incidence	6	China	3	Both	32	90-94 years	387	Protein-energy malnutrition	3	Rate	2012	2648.23691225341	3584.1798563393404	1906.86227499745
6	Incidence	6	China	3	Both	32	90-94 years	387	Protein-energy malnutrition	1	Number	2013	46969.86927296759	63568.78262292967	33938.4307701286
6	Incidence	6	China	3	Both	32	90-94 years	387	Protein-energy malnutrition	3	Rate	2013	2886.59246653011	3906.69958988892	2085.72900251372
6	Incidence	6	China	3	Both	32	90-94 years	387	Protein-energy malnutrition	1	Number	2014	54500.07196361994	73708.82888277169	39452.68513947434
6	Incidence	6	China	3	Both	32	90-94 years	387	Protein-energy malnutrition	3	Rate	2014	3081.71968661451	4167.88346989644	2230.86157694032
6	Incidence	6	China	3	Both	32	90-94 years	387	Protein-energy malnutrition	1	Number	2015	60633.0118943488	81783.34899435307	44014.09623416334
6	Incidence	6	China	3	Both	32	90-94 years	387	Protein-energy malnutrition	3	Rate	2015	3164.37145206028	4268.18471862412	2297.0481798645596
6	Incidence	6	China	3	Both	32	90-94 years	387	Protein-energy malnutrition	1	Number	2016	64179.36823373543	85486.48125056797	47633.01913515544
6	Incidence	6	China	3	Both	32	90-94 years	387	Protein-energy malnutrition	3	Rate	2016	3104.7723407510703	4135.5356059018395	2304.3181070074697
6	Incidence	6	China	3	Both	32	90-94 years	387	Protein-energy malnutrition	1	Number	2017	65975.09008005985	86329.64628276923	50273.68616581777
6	Incidence	6	China	3	Both	32	90-94 years	387	Protein-energy malnutrition	3	Rate	2017	2965.60041250318	3880.54391917856	2259.81751977123
6	Incidence	6	China	3	Both	32	90-94 years	387	Protein-energy malnutrition	1	Number	2018	67412.12576872506	87132.02131424757	52526.577768889176
6	Incidence	6	China	3	Both	32	90-94 years	387	Protein-energy malnutrition	3	Rate	2018	2817.6232063603397	3641.8552667272	2195.45226892957
6	Incidence	6	China	3	Both	32	90-94 years	387	Protein-energy malnutrition	1	Number	2019	69972.51874196144	89586.80886781482	54573.24117220573
6	Incidence	6	China	3	Both	32	90-94 years	387	Protein-energy malnutrition	3	Rate	2019	2729.22504260043	3494.26555803077	2128.5878962327297
6	Incidence	6	China	3	Both	32	90-94 years	387	Protein-energy malnutrition	1	Number	2020	74624.7711225558	94030.7306154338	59805.64117298396
6	Incidence	6	China	3	Both	32	90-94 years	387	Protein-energy malnutrition	3	Rate	2020	2718.76917166902	3425.7773624110305	2178.87078334853
6	Incidence	6	China	3	Both	32	90-94 years	387	Protein-energy malnutrition	1	Number	2021	79625.41757366467	99321.70353223669	63043.95934990879
6	Incidence	6	China	3	Both	32	90-94 years	387	Protein-energy malnutrition	3	Rate	2021	2715.74888048706	3387.5213894633403	2150.21242265501
6	Incidence	6	China	3	Both	39	0-14 years	387	Protein-energy malnutrition	1	Number	2010	2968282.151934452	3976882.734	2167507.2786345044
6	Incidence	6	China	3	Both	39	0-14 years	387	Protein-energy malnutrition	3	Rate	2010	1338.96774054672	1793.93919301154	977.7447610903199
6	Incidence	6	China	3	Both	39	0-14 years	387	Protein-energy malnutrition	1	Number	2011	2992004.186471611	4025871.400195056	2191293.5472217
6	Incidence	6	China	3	Both	39	0-14 years	387	Protein-energy malnutrition	3	Rate	2011	1357.9356050424399	1827.1612521016798	994.52919963363
6	Incidence	6	China	3	Both	39	0-14 years	387	Protein-energy malnutrition	1	Number	2012	3150673.0829915465	4249687.445414914	2294576.42518184
6	Incidence	6	China	3	Both	39	0-14 years	387	Protein-energy malnutrition	3	Rate	2012	1427.0298559729	1924.80486023709	1039.27922043788
6	Incidence	6	China	3	Both	39	0-14 years	387	Protein-energy malnutrition	1	Number	2013	3382027.5557481446	4565708.203381479	2455869.87184192
6	Incidence	6	China	3	Both	39	0-14 years	387	Protein-energy malnutrition	3	Rate	2013	1514.70730139056	2044.8418700571	1099.90943740881
6	Incidence	6	China	3	Both	39	0-14 years	387	Protein-energy malnutrition	1	Number	2014	3597822.307606272	4837195.415341143	2621943.095814836
6	Incidence	6	China	3	Both	39	0-14 years	387	Protein-energy malnutrition	3	Rate	2014	1583.6028595696603	2129.12029475076	1154.0638278280699
6	Incidence	6	China	3	Both	39	0-14 years	387	Protein-energy malnutrition	1	Number	2015	3747279.760615622	5012927.73975451	2734396.793774325
6	Incidence	6	China	3	Both	39	0-14 years	387	Protein-energy malnutrition	3	Rate	2015	1610.3280813901201	2154.21821294176	1175.05930273925
6	Incidence	6	China	3	Both	39	0-14 years	387	Protein-energy malnutrition	1	Number	2016	3699345.094343215	4969330.991033332	2715822.306026097
6	Incidence	6	China	3	Both	39	0-14 years	387	Protein-energy malnutrition	3	Rate	2016	1543.06309146949	2072.79695351602	1132.81812227427
6	Incidence	6	China	3	Both	39	0-14 years	387	Protein-energy malnutrition	1	Number	2017	3416543.7661120007	4552128.875146302	2525108.883382268
6	Incidence	6	China	3	Both	39	0-14 years	387	Protein-energy malnutrition	3	Rate	2017	1383.14675061969	1842.8747567972098	1022.26003414721
6	Incidence	6	China	3	Both	39	0-14 years	387	Protein-energy malnutrition	1	Number	2018	3025678.1980075487	4008123.253120039	2238587.0435439493
6	Incidence	6	China	3	Both	39	0-14 years	387	Protein-energy malnutrition	3	Rate	2018	1194.54681966233	1582.41907152653	883.8008731938701
6	Incidence	6	China	3	Both	39	0-14 years	387	Protein-energy malnutrition	1	Number	2019	2684442.645989271	3566199.2805933794	1987558.4710928423
6	Incidence	6	China	3	Both	39	0-14 years	387	Protein-energy malnutrition	3	Rate	2019	1041.11506043938	1383.08925508282	770.84047999694
6	Incidence	6	China	3	Both	39	0-14 years	387	Protein-energy malnutrition	1	Number	2020	2407366.547001988	3176701.70713464	1821442.3213479896
6	Incidence	6	China	3	Both	39	0-14 years	387	Protein-energy malnutrition	3	Rate	2020	925.8623807725601	1221.74523411682	700.5185505
6	Incidence	6	China	3	Both	39	0-14 years	387	Protein-energy malnutrition	1	Number	2021	2342235.9026872558	3111046.377841362	1744789.6444159686
6	Incidence	6	China	3	Both	39	0-14 years	387	Protein-energy malnutrition	3	Rate	2021	902.13811843346	1198.2539941621699	672.02507017747
6	Incidence	6	China	3	Both	22	All ages	389	Vitamin A deficiency	3	Rate	2019	1902.89292304648	2206.90946217397	1655.27958145794
6	Incidence	6	China	3	Both	22	All ages	389	Vitamin A deficiency	1	Number	2020	24887450.67	28766214.30225312	21570873.3349703
6	Incidence	6	China	3	Both	22	All ages	389	Vitamin A deficiency	3	Rate	2020	1753.27351232332	2026.52502498849	1519.62695420615
6	Incidence	6	China	3	Both	22	All ages	389	Vitamin A deficiency	1	Number	2021	23194526.505551606	26881302.06140961	20122649.351855826
6	Incidence	6	China	3	Both	22	All ages	389	Vitamin A deficiency	3	Rate	2021	1630.2648030062298	1889.39578478593	1414.3529497666
6	Incidence	6	China	3	Both	30	80-84 years	389	Vitamin A deficiency	1	Number	2010	51415.089098950375	93285.16586473872	28096.24277760514
6	Incidence	6	China	3	Both	30	80-84 years	389	Vitamin A deficiency	3	Rate	2010	407.97814155698	740.21671986382	222.94336378724998
6	Incidence	6	China	3	Both	30	80-84 years	389	Vitamin A deficiency	1	Number	2011	51354.04065988102	91779.72986069464	28647.792919583662
6	Incidence	6	China	3	Both	30	80-84 years	389	Vitamin A deficiency	3	Rate	2011	389.22247872714996	695.6168101723599	217.12731514296
6	Incidence	6	China	3	Both	30	80-84 years	389	Vitamin A deficiency	1	Number	2012	51781.40206160984	92530.73070808512	28719.9027891469
6	Incidence	6	China	3	Both	30	80-84 years	389	Vitamin A deficiency	3	Rate	2012	373.62574639872	667.65019773883	207.22681675028002
6	Incidence	6	China	3	Both	30	80-84 years	389	Vitamin A deficiency	1	Number	2013	52513.93075164354	93106.8935846262	29135.27195647191
6	Incidence	6	China	3	Both	30	80-84 years	389	Vitamin A deficiency	3	Rate	2013	359.80850727802	637.93838927073	199.62548150081
6	Incidence	6	China	3	Both	30	80-84 years	389	Vitamin A deficiency	1	Number	2014	53602.11250256695	94914.67140659908	30417.485119945573
6	Incidence	6	China	3	Both	30	80-84 years	389	Vitamin A deficiency	3	Rate	2014	346.49369752911	613.54550986882	196.62409551940002
6	Incidence	6	China	3	Both	30	80-84 years	389	Vitamin A deficiency	1	Number	2015	54156.22163129589	95661.72200408696	29859.589227533917
6	Incidence	6	China	3	Both	30	80-84 years	389	Vitamin A deficiency	3	Rate	2015	332.0910952	586.60676596472	183.10183742093
6	Incidence	6	China	3	Both	30	80-84 years	389	Vitamin A deficiency	1	Number	2016	54217.62206387692	96423.77874836473	30164.43024446765
6	Incidence	6	China	3	Both	30	80-84 years	389	Vitamin A deficiency	3	Rate	2016	316.55907121769997	562.9871005	176.12030292935998
6	Incidence	6	China	3	Both	30	80-84 years	389	Vitamin A deficiency	1	Number	2017	53663.39031485244	95706.49077643389	29969.585199065023
6	Incidence	6	China	3	Both	30	80-84 years	389	Vitamin A deficiency	3	Rate	2017	300.42361408274996	535.7933906437501	167.77864844613998
6	Incidence	6	China	3	Both	30	80-84 years	389	Vitamin A deficiency	1	Number	2018	52309.3284491681	93427.8976361832	29488.51870343044
6	Incidence	6	China	3	Both	30	80-84 years	389	Vitamin A deficiency	3	Rate	2018	283.81748249321	506.91667218596	159.99741134116002
6	Incidence	6	China	3	Both	30	80-84 years	389	Vitamin A deficiency	1	Number	2019	50258.47744866394	89890.9797344942	28412.059365157915
6	Incidence	6	China	3	Both	30	80-84 years	389	Vitamin A deficiency	3	Rate	2019	266.783466	477.16183128282	150.81769402489
6	Incidence	6	China	3	Both	30	80-84 years	389	Vitamin A deficiency	1	Number	2020	48161.78065694116	83191.31403284981	27437.178271137484
6	Incidence	6	China	3	Both	30	80-84 years	389	Vitamin A deficiency	3	Rate	2020	249.29129074782998	430.60845698338	142.01820390344
6	Incidence	6	China	3	Both	30	80-84 years	389	Vitamin A deficiency	1	Number	2021	46532.890862752974	78912.88258543523	25896.23572397508
6	Incidence	6	China	3	Both	30	80-84 years	389	Vitamin A deficiency	3	Rate	2021	235.11130516859	398.71390913579	130.842887
6	Incidence	6	China	3	Both	31	85-89 years	389	Vitamin A deficiency	1	Number	2010	20329.33616085245	34730.75686309671	11091.602847802274
6	Incidence	6	China	3	Both	31	85-89 years	389	Vitamin A deficiency	3	Rate	2010	419.98674929327	717.50782022659	229.14305649934
6	Incidence	6	China	3	Both	31	85-89 years	389	Vitamin A deficiency	1	Number	2011	20482.607988491225	34732.16050802105	11649.885266361856
6	Incidence	6	China	3	Both	31	85-89 years	389	Vitamin A deficiency	3	Rate	2011	400.1476057	678.52642971236	227.59180369783
6	Incidence	6	China	3	Both	31	85-89 years	389	Vitamin A deficiency	1	Number	2012	20838.28875955128	35919.92458056605	11938.698878608026
6	Incidence	6	China	3	Both	31	85-89 years	389	Vitamin A deficiency	3	Rate	2012	383.37641485173	660.84370297105	219.64450281346
6	Incidence	6	China	3	Both	31	85-89 years	389	Vitamin A deficiency	1	Number	2013	21394.996975237795	37251.12488119301	12369.049283811875
6	Incidence	6	China	3	Both	31	85-89 years	389	Vitamin A deficiency	3	Rate	2013	368.62924267247	641.82546833472	213.11492940837
6	Incidence	6	China	3	Both	31	85-89 years	389	Vitamin A deficiency	1	Number	2014	21943.015380479945	38417.086728416354	12726.944250809403
6	Incidence	6	China	3	Both	31	85-89 years	389	Vitamin A deficiency	3	Rate	2014	354.49280051625	620.6339660203099	205.60574885697
6	Incidence	6	China	3	Both	31	85-89 years	389	Vitamin A deficiency	1	Number	2015	22424.564798661188	39261.79692622392	12647.343413229868
6	Incidence	6	China	3	Both	31	85-89 years	389	Vitamin A deficiency	3	Rate	2015	339.43013469259	594.2874315998899	191.43691379519
6	Incidence	6	China	3	Both	31	85-89 years	389	Vitamin A deficiency	1	Number	2016	22769.427992381952	39405.87516210808	12683.37433559611
6	Incidence	6	China	3	Both	31	85-89 years	389	Vitamin A deficiency	3	Rate	2016	323.23489867065	559.4059749	180.05323715378
6	Incidence	6	China	3	Both	31	85-89 years	389	Vitamin A deficiency	1	Number	2017	22999.70763365604	39676.26319760304	12744.858866356271
6	Incidence	6	China	3	Both	31	85-89 years	389	Vitamin A deficiency	3	Rate	2017	306.78616288251	529.22970751582	169.99982827464
6	Incidence	6	China	3	Both	31	85-89 years	389	Vitamin A deficiency	1	Number	2018	23120.278377589093	39459.476495512456	12579.468507521951
6	Incidence	6	China	3	Both	31	85-89 years	389	Vitamin A deficiency	3	Rate	2018	290.20899651101	495.30091677930005	157.89926369348998
6	Incidence	6	China	3	Both	31	85-89 years	389	Vitamin A deficiency	1	Number	2019	23304.182992813385	40360.82715530801	12609.106243753364
6	Incidence	6	China	3	Both	31	85-89 years	389	Vitamin A deficiency	3	Rate	2019	273.61648485955	473.88006074553	148.04463768157999
6	Incidence	6	China	3	Both	31	85-89 years	389	Vitamin A deficiency	1	Number	2020	23143.355256927494	40050.11314722986	12327.20038530796
6	Incidence	6	China	3	Both	31	85-89 years	389	Vitamin A deficiency	3	Rate	2020	256.20258954180997	443.36452454063004	136.46511603244
6	Incidence	6	China	3	Both	31	85-89 years	389	Vitamin A deficiency	1	Number	2021	23054.17497390469	40108.0163388203	12172.296371636654
6	Incidence	6	China	3	Both	31	85-89 years	389	Vitamin A deficiency	3	Rate	2021	242.01949922553	421.04833680833	127.78306209711
6	Incidence	6	China	3	Both	32	90-94 years	389	Vitamin A deficiency	1	Number	2010	5493.893334532681	9553.591707390276	2811.3769052526554
6	Incidence	6	China	3	Both	32	90-94 years	389	Vitamin A deficiency	3	Rate	2010	437.96502163151	761.5981498	224.11879374939002
6	Incidence	6	China	3	Both	32	90-94 years	389	Vitamin A deficiency	1	Number	2011	5722.111159348901	10045.12943774872	3007.091770031333
6	Incidence	6	China	3	Both	32	90-94 years	389	Vitamin A deficiency	3	Rate	2011	418.12141119629996	734.0094555	219.73174226579
6	Incidence	6	China	3	Both	32	90-94 years	389	Vitamin A deficiency	1	Number	2012	5996.7919356222765	10414.661086002608	3128.984445010292
6	Incidence	6	China	3	Both	32	90-94 years	389	Vitamin A deficiency	3	Rate	2012	401.61877211027	697.49350022614	209.55519288444
6	Incidence	6	China	3	Both	32	90-94 years	389	Vitamin A deficiency	1	Number	2013	6300.689458522358	11169.329882638584	3311.1143831412173
6	Incidence	6	China	3	Both	32	90-94 years	389	Vitamin A deficiency	3	Rate	2013	387.21680529316	686.42523376086	203.48870418712
6	Incidence	6	China	3	Both	32	90-94 years	389	Vitamin A deficiency	1	Number	2014	6604.220833491372	11793.43750339734	3434.3276442987267
6	Incidence	6	China	3	Both	32	90-94 years	389	Vitamin A deficiency	3	Rate	2014	373.43725657657	666.86276215081	194.19488324316998
6	Incidence	6	China	3	Both	32	90-94 years	389	Vitamin A deficiency	1	Number	2015	6875.279190616195	12534.44906148796	3532.3119214814333
6	Incidence	6	China	3	Both	32	90-94 years	389	Vitamin A deficiency	3	Rate	2015	358.81340075335	654.15936860581	184.34754690372998
6	Incidence	6	China	3	Both	32	90-94 years	389	Vitamin A deficiency	1	Number	2016	7079.195056278209	12886.98162326694	3679.553161682292
6	Incidence	6	China	3	Both	32	90-94 years	389	Vitamin A deficiency	3	Rate	2016	342.4665841	623.42689248622	178.00385384144
6	Incidence	6	China	3	Both	32	90-94 years	389	Vitamin A deficiency	1	Number	2017	7239.069140306255	13240.90953650707	3647.7378364831993
6	Incidence	6	China	3	Both	32	90-94 years	389	Vitamin A deficiency	3	Rate	2017	325.39836478555	595.18292033754	163.96692781246
6	Incidence	6	China	3	Both	32	90-94 years	389	Vitamin A deficiency	1	Number	2018	7369.928008946251	13309.686164913895	3648.137092419497
6	Incidence	6	China	3	Both	32	90-94 years	389	Vitamin A deficiency	3	Rate	2018	308.04072635913997	556.30467338018	152.48110950914
6	Incidence	6	China	3	Both	32	90-94 years	389	Vitamin A deficiency	1	Number	2019	7446.262473457206	13621.703705733393	3720.170650769812
6	Incidence	6	China	3	Both	32	90-94 years	389	Vitamin A deficiency	3	Rate	2019	290.43582225871	531.30422550126	145.10243571864999
6	Incidence	6	China	3	Both	32	90-94 years	389	Vitamin A deficiency	1	Number	2020	7450.667589475222	13557.131595426274	3642.1428021018855
6	Incidence	6	China	3	Both	32	90-94 years	389	Vitamin A deficiency	3	Rate	2020	271.4466664	493.92059611643003	132.69247490096998
6	Incidence	6	China	3	Both	32	90-94 years	389	Vitamin A deficiency	1	Number	2021	7520.837899090538	13443.690985234249	3594.110013507393
6	Incidence	6	China	3	Both	32	90-94 years	389	Vitamin A deficiency	3	Rate	2021	256.50989002204	458.51801918636	122.58271972639
6	Incidence	6	China	3	Both	39	0-14 years	389	Vitamin A deficiency	1	Number	2010	12150833.018739313	14689502.228763305	10141950.273917124
6	Incidence	6	China	3	Both	39	0-14 years	389	Vitamin A deficiency	3	Rate	2010	5481.141144974689	6626.314010002381	4574.95061045798
6	Incidence	6	China	3	Both	39	0-14 years	389	Vitamin A deficiency	1	Number	2011	11405055.610299395	13808151.6453056	9431789.73971887
6	Incidence	6	China	3	Both	39	0-14 years	389	Vitamin A deficiency	3	Rate	2011	5176.23977959017	6266.89656510741	4280.66349798198
6	Incidence	6	China	3	Both	39	0-14 years	389	Vitamin A deficiency	1	Number	2012	10873086.888974652	13255938.80409748	8861971.745218817
6	Incidence	6	China	3	Both	39	0-14 years	389	Vitamin A deficiency	3	Rate	2012	4924.73170285945	6003.99341477717	4013.8401954442097
6	Incidence	6	China	3	Both	39	0-14 years	389	Vitamin A deficiency	1	Number	2013	10497781.378423804	12935134.31182073	8455571.340073494
6	Incidence	6	China	3	Both	39	0-14 years	389	Vitamin A deficiency	3	Rate	2013	4701.63706244045	5793.253326183561	3786.9932858677903
6	Incidence	6	China	3	Both	39	0-14 years	389	Vitamin A deficiency	1	Number	2014	10180186.943500873	12585368.838699538	8069715.459970973
6	Incidence	6	China	3	Both	39	0-14 years	389	Vitamin A deficiency	3	Rate	2014	4480.86975296114	5539.5248507877905	3551.9331933949697
6	Incidence	6	China	3	Both	39	0-14 years	389	Vitamin A deficiency	1	Number	2015	9886668.104030993	12282226.343943289	7736575.562133979
6	Incidence	6	China	3	Both	39	0-14 years	389	Vitamin A deficiency	3	Rate	2015	4248.6230803033595	5278.0724277688105	3324.65833280998
6	Incidence	6	China	3	Both	39	0-14 years	389	Vitamin A deficiency	1	Number	2016	9597183.577970996	11857654.600757431	7516577.943557738
6	Incidence	6	China	3	Both	39	0-14 years	389	Vitamin A deficiency	3	Rate	2016	4003.1571490502897	4946.04009607022	3135.29927678099
6	Incidence	6	China	3	Both	39	0-14 years	389	Vitamin A deficiency	1	Number	2017	9269080.310429754	11570804.25627332	7230338.223938197
6	Incidence	6	China	3	Both	39	0-14 years	389	Vitamin A deficiency	3	Rate	2017	3752.4759494573996	4684.301272	2927.11567740346
6	Incidence	6	China	3	Both	39	0-14 years	389	Vitamin A deficiency	1	Number	2018	8865829.133488834	11245960.491717476	6864488.222936792
6	Incidence	6	China	3	Both	39	0-14 years	389	Vitamin A deficiency	3	Rate	2018	3500.25591024612	4439.93890304518	2710.120521
6	Incidence	6	China	3	Both	39	0-14 years	389	Vitamin A deficiency	1	Number	2019	8389116.341707656	10715215.867275834	6421480.116899174
6	Incidence	6	China	3	Both	39	0-14 years	389	Vitamin A deficiency	3	Rate	2019	3253.5749572370905	4155.71278155163	2490.46097893145
6	Incidence	6	China	3	Both	39	0-14 years	389	Vitamin A deficiency	1	Number	2020	7826829.623788507	10073516.23859235	5898302.362852552
6	Incidence	6	China	3	Both	39	0-14 years	389	Vitamin A deficiency	3	Rate	2020	3010.16358244513	3874.22918168785	2268.46064426208
6	Incidence	6	China	3	Both	39	0-14 years	389	Vitamin A deficiency	1	Number	2021	7302066.054484934	9421917.851254364	5470150.871188819
6	Incidence	6	China	3	Both	39	0-14 years	389	Vitamin A deficiency	3	Rate	2021	2812.47167439968	3628.9560896122002	2106.8892372538903
6	Incidence	6	China	3	Both	235	95+ years	389	Vitamin A deficiency	1	Number	2010	915.0952862187436	1708.9738342979765	462.3025208507525
6	Incidence	6	China	3	Both	235	95+ years	389	Vitamin A deficiency	3	Rate	2010	473.84017650545	884.91381769984	239.38218388600998
6	Incidence	6	China	3	Both	235	95+ years	389	Vitamin A deficiency	1	Number	2011	1004.205906020292	1830.0406380963568	505.1508560548138
6	Incidence	6	China	3	Both	235	95+ years	389	Vitamin A deficiency	3	Rate	2011	454.08318020579	827.51024254167	228.41979501006003
6	Incidence	6	China	3	Both	235	95+ years	389	Vitamin A deficiency	1	Number	2012	1107.811660905932	2030.40567403606	555.823400987187
6	Incidence	6	China	3	Both	235	95+ years	389	Vitamin A deficiency	3	Rate	2012	436.74083000515	800.46192924211	219.12639309547
6	Incidence	6	China	3	Both	235	95+ years	389	Vitamin A deficiency	1	Number	2013	1221.901780485216	2224.3580779723	610.425531347116
6	Incidence	6	China	3	Both	235	95+ years	389	Vitamin A deficiency	3	Rate	2013	420.7009295	765.84675291421	210.1695836
6	Incidence	6	China	3	Both	235	95+ years	389	Vitamin A deficiency	1	Number	2014	1318.4924028229664	2366.153552403032	657.6180367417228
6	Incidence	6	China	3	Both	235	95+ years	389	Vitamin A deficiency	3	Rate	2014	404.92373355512	726.67216629568	201.96183923435
6	Incidence	6	China	3	Both	235	95+ years	389	Vitamin A deficiency	1	Number	2015	1417.1803143221184	2531.289855756327	696.277363256914
6	Incidence	6	China	3	Both	235	95+ years	389	Vitamin A deficiency	3	Rate	2015	388.27295970484	693.51189416957	190.76307360123
6	Incidence	6	China	3	Both	235	95+ years	389	Vitamin A deficiency	1	Number	2016	1513.837173771398	2682.145462206303	746.4290031975356
6	Incidence	6	China	3	Both	235	95+ years	389	Vitamin A deficiency	3	Rate	2016	371.41730021577996	658.0596934	183.13504911477
6	Incidence	6	China	3	Both	235	95+ years	389	Vitamin A deficiency	1	Number	2017	1600.445967068428	2813.7981178009204	782.1610541391744
6	Incidence	6	China	3	Both	235	95+ years	389	Vitamin A deficiency	3	Rate	2017	354.8840161	623.93357672665	173.43694311187
6	Incidence	6	China	3	Both	235	95+ years	389	Vitamin A deficiency	1	Number	2018	1674.62680646906	2954.033135515785	828.7869463133957
6	Incidence	6	China	3	Both	235	95+ years	389	Vitamin A deficiency	3	Rate	2018	338.43831378217004	597.00345735454	167.49597911095
6	Incidence	6	China	3	Both	235	95+ years	389	Vitamin A deficiency	1	Number	2019	1735.7378604513517	3135.9938478775885	847.3453033698972
6	Incidence	6	China	3	Both	235	95+ years	389	Vitamin A deficiency	3	Rate	2019	321.27085991256	580.44677318161	156.83667474173
6	Incidence	6	China	3	Both	235	95+ years	389	Vitamin A deficiency	1	Number	2020	1775.7338149360628	3233.302608197324	854.5394046358398
6	Incidence	6	China	3	Both	235	95+ years	389	Vitamin A deficiency	3	Rate	2020	301.47049587738	548.92536956614	145.07715959196
6	Incidence	6	China	3	Both	235	95+ years	389	Vitamin A deficiency	1	Number	2021	1823.36372179544	3315.970816474105	879.3564553766093
6	Incidence	6	China	3	Both	235	95+ years	389	Vitamin A deficiency	3	Rate	2021	285.30247853598	518.85133031028	137.5932696
6	Incidence	6	China	3	Both	12	35-39 years	388	Iodine deficiency	1	Number	2010	61940.55897025307	84151.80240873569	44773.861769053634
6	Incidence	6	China	3	Both	12	35-39 years	388	Iodine deficiency	3	Rate	2010	52.2245992	70.95180001	37.75066006
6	Incidence	6	China	3	Both	12	35-39 years	388	Iodine deficiency	1	Number	2011	58281.875857866406	79350.51985864667	42107.42595508986
6	Incidence	6	China	3	Both	12	35-39 years	388	Iodine deficiency	3	Rate	2011	51.07087754	69.53277709315999	36.89763178
6	Incidence	6	China	3	Both	12	35-39 years	388	Iodine deficiency	1	Number	2012	54138.40489738998	73811.75283464305	38963.44624561885
6	Incidence	6	China	3	Both	12	35-39 years	388	Iodine deficiency	3	Rate	2012	49.74557908	67.82261861	35.801926563669994
6	Incidence	6	China	3	Both	12	35-39 years	388	Iodine deficiency	1	Number	2013	50066.78422558372	68224.14366079838	35943.27112452444
6	Incidence	6	China	3	Both	12	35-39 years	388	Iodine deficiency	3	Rate	2013	48.34188802	65.87369179670999	34.70495688
6	Incidence	6	China	3	Both	12	35-39 years	388	Iodine deficiency	1	Number	2014	46648.41560928476	63505.46462133005	33449.62269414949
6	Incidence	6	China	3	Both	12	35-39 years	388	Iodine deficiency	3	Rate	2014	46.999321846529995	63.983175672049995	33.701242842090004
6	Incidence	6	China	3	Both	12	35-39 years	388	Iodine deficiency	1	Number	2015	44112.94842794586	59983.1457494833	31558.1472814998
6	Incidence	6	China	3	Both	12	35-39 years	388	Iodine deficiency	3	Rate	2015	45.86460726	62.36498624	32.811273840540004
6	Incidence	6	China	3	Both	12	35-39 years	388	Iodine deficiency	1	Number	2016	42219.78027874353	57453.8451912993	30073.49844933225
6	Incidence	6	China	3	Both	12	35-39 years	388	Iodine deficiency	3	Rate	2016	44.88839873	61.08537502	31.974377427620002
6	Incidence	6	China	3	Both	12	35-39 years	388	Iodine deficiency	1	Number	2017	40878.71820994317	55666.06031879751	29028.75359709189
6	Incidence	6	China	3	Both	12	35-39 years	388	Iodine deficiency	3	Rate	2017	44.004055013670005	59.92194687	31.24811457
6	Incidence	6	China	3	Both	12	35-39 years	388	Iodine deficiency	1	Number	2018	40375.29463191607	55004.0165065951	28587.59566762385
6	Incidence	6	China	3	Both	12	35-39 years	388	Iodine deficiency	3	Rate	2018	43.3152762	59.009208201170004	30.66924003
6	Incidence	6	China	3	Both	12	35-39 years	388	Iodine deficiency	1	Number	2019	40955.33877047368	55799.66125185565	28946.58359062865
6	Incidence	6	China	3	Both	12	35-39 years	388	Iodine deficiency	3	Rate	2019	42.91245631	58.466138908110004	30.32984321
6	Incidence	6	China	3	Both	12	35-39 years	388	Iodine deficiency	1	Number	2020	42560.472758599695	58280.99280572988	30015.45821686269
6	Incidence	6	China	3	Both	12	35-39 years	388	Iodine deficiency	3	Rate	2020	42.672420847990004	58.43429105	30.09440878
6	Incidence	6	China	3	Both	12	35-39 years	388	Iodine deficiency	1	Number	2021	44910.37953092736	61672.88402600133	31553.007559828948
6	Incidence	6	China	3	Both	12	35-39 years	388	Iodine deficiency	3	Rate	2021	42.38297442	58.20214154	29.77731042
6	Incidence	6	China	3	Both	13	40-44 years	388	Iodine deficiency	1	Number	2010	20417.637221679262	44035.20837361787	6860.759205140217
6	Incidence	6	China	3	Both	13	40-44 years	388	Iodine deficiency	3	Rate	2010	16.28954406	35.13205075	5.473632339
6	Incidence	6	China	3	Both	13	40-44 years	388	Iodine deficiency	1	Number	2011	19816.645696764557	42969.01924726917	6639.597458901901
6	Incidence	6	China	3	Both	13	40-44 years	388	Iodine deficiency	3	Rate	2011	15.930855045900001	34.5433444	5.337657356
6	Incidence	6	China	3	Both	13	40-44 years	388	Iodine deficiency	1	Number	2012	19048.450350448114	41455.52676015302	6348.525279131855
6	Incidence	6	China	3	Both	13	40-44 years	388	Iodine deficiency	3	Rate	2012	15.464350992260002	33.655379025260004	5.15400578
6	Incidence	6	China	3	Both	13	40-44 years	388	Iodine deficiency	1	Number	2013	18238.944150020237	39819.90428342542	6060.3157785409385
6	Incidence	6	China	3	Both	13	40-44 years	388	Iodine deficiency	3	Rate	2013	14.977242281690001	32.69884206	4.976539046
6	Incidence	6	China	3	Both	13	40-44 years	388	Iodine deficiency	1	Number	2014	17419.97086513132	38146.899415757005	5762.191290114419
6	Incidence	6	China	3	Both	13	40-44 years	388	Iodine deficiency	3	Rate	2014	14.55742556	31.878391348170002	4.815316363
6	Incidence	6	China	3	Both	13	40-44 years	388	Iodine deficiency	1	Number	2015	16633.00027064862	36503.56032582616	5443.449260690745
6	Incidence	6	China	3	Both	13	40-44 years	388	Iodine deficiency	3	Rate	2015	14.29154187	31.364886206599998	4.677164778
6	Incidence	6	China	3	Both	13	40-44 years	388	Iodine deficiency	1	Number	2016	15800.353032458046	34713.74406082368	5135.959787127125
6	Incidence	6	China	3	Both	13	40-44 years	388	Iodine deficiency	3	Rate	2016	14.13357294	31.051789335669998	4.594167113
6	Incidence	6	China	3	Both	13	40-44 years	388	Iodine deficiency	1	Number	2017	14890.38925684756	32743.30340936129	4834.388004584298
6	Incidence	6	China	3	Both	13	40-44 years	388	Iodine deficiency	3	Rate	2017	13.992433296209999	30.76873821	4.542853146
6	Incidence	6	China	3	Both	13	40-44 years	388	Iodine deficiency	1	Number	2018	14037.354754171249	30832.619940478755	4565.503586801447
6	Incidence	6	China	3	Both	13	40-44 years	388	Iodine deficiency	3	Rate	2018	13.886168006800002	30.500542878719997	4.51633167
6	Incidence	6	China	3	Both	13	40-44 years	388	Iodine deficiency	1	Number	2019	13380.77225944807	29250.868624171635	4370.4702065588735
6	Incidence	6	China	3	Both	13	40-44 years	388	Iodine deficiency	3	Rate	2019	13.83347505	30.24049386	4.518333426
6	Incidence	6	China	3	Both	13	40-44 years	388	Iodine deficiency	1	Number	2020	13083.768418891588	28544.742158502573	4342.174861615024
6	Incidence	6	China	3	Both	13	40-44 years	388	Iodine deficiency	3	Rate	2020	13.97317466	30.485151908339997	4.637346504
6	Incidence	6	China	3	Both	13	40-44 years	388	Iodine deficiency	1	Number	2021	12777.248970606175	27867.217788810907	4224.228625950722
6	Incidence	6	China	3	Both	13	40-44 years	388	Iodine deficiency	3	Rate	2021	13.959067659779999	30.44476784	4.61494437
6	Incidence	6	China	3	Both	14	45-49 years	388	Iodine deficiency	1	Number	2010	16450.425822598416	29983.783666568503	8712.528583055464
6	Incidence	6	China	3	Both	14	45-49 years	388	Iodine deficiency	3	Rate	2010	15.477942116769999	28.211261704570003	8.197478567
6	Incidence	6	China	3	Both	14	45-49 years	388	Iodine deficiency	1	Number	2011	17401.01347481073	31676.76381152236	9248.008450287842
6	Incidence	6	China	3	Both	14	45-49 years	388	Iodine deficiency	3	Rate	2011	15.191985551340002	27.6554546	8.073990113
6	Incidence	6	China	3	Both	14	45-49 years	388	Iodine deficiency	1	Number	2012	17891.86608937657	32498.64373755257	9509.016250756544
6	Incidence	6	China	3	Both	14	45-49 years	388	Iodine deficiency	3	Rate	2012	14.83849328	26.95252156	7.886235734
6	Incidence	6	China	3	Both	14	45-49 years	388	Iodine deficiency	1	Number	2013	17865.850638432596	32305.23875974609	9473.658574337467
6	Incidence	6	China	3	Both	14	45-49 years	388	Iodine deficiency	3	Rate	2013	14.470352350690002	26.16545929	7.673140249
6	Incidence	6	China	3	Both	14	45-49 years	388	Iodine deficiency	1	Number	2014	17566.92158241524	31725.158962787304	9296.4945443601
6	Incidence	6	China	3	Both	14	45-49 years	388	Iodine deficiency	3	Rate	2014	14.14128783	25.53860118	7.48363363
6	Incidence	6	China	3	Both	14	45-49 years	388	Iodine deficiency	1	Number	2015	17210.5948263762	31103.85415340417	9129.60840257677
6	Incidence	6	China	3	Both	14	45-49 years	388	Iodine deficiency	3	Rate	2015	13.905684908749999	25.13105443	7.376471241539999
6	Incidence	6	China	3	Both	14	45-49 years	388	Iodine deficiency	1	Number	2016	16863.854509538356	30461.86922887531	8950.198634541472
6	Incidence	6	China	3	Both	14	45-49 years	388	Iodine deficiency	3	Rate	2016	13.73358221	24.807530522080004	7.288860842
6	Incidence	6	China	3	Both	14	45-49 years	388	Iodine deficiency	1	Number	2017	16503.149341422068	29800.992688645267	8774.29173908778
6	Incidence	6	China	3	Both	14	45-49 years	388	Iodine deficiency	3	Rate	2017	13.574502171359999	24.51251162	7.217206837
6	Incidence	6	China	3	Both	14	45-49 years	388	Iodine deficiency	1	Number	2018	16166.073994424109	29184.261523283338	8610.270697236283
6	Incidence	6	China	3	Both	14	45-49 years	388	Iodine deficiency	3	Rate	2018	13.450843822000001	24.282515590710002	7.164102208960001
6	Incidence	6	China	3	Both	14	45-49 years	388	Iodine deficiency	1	Number	2019	15807.698643462156	28578.787911769374	8423.8635564348
6	Incidence	6	China	3	Both	14	45-49 years	388	Iodine deficiency	3	Rate	2019	13.3849647	24.19871962	7.132797686
6	Incidence	6	China	3	Both	14	45-49 years	388	Iodine deficiency	1	Number	2020	15416.189865875302	27690.330516956965	8236.683364329148
6	Incidence	6	China	3	Both	14	45-49 years	388	Iodine deficiency	3	Rate	2020	13.42144874	24.10740624	7.170917364
6	Incidence	6	China	3	Both	14	45-49 years	388	Iodine deficiency	1	Number	2021	14781.275734978495	26709.582796655053	7743.506565824246
6	Incidence	6	China	3	Both	14	45-49 years	388	Iodine deficiency	3	Rate	2021	13.39835623	24.21066433	7.019032817
6	Incidence	6	China	3	Both	15	50-54 years	388	Iodine deficiency	1	Number	2010	11643.872519381954	17215.4675329536	6977.936545043346
6	Incidence	6	China	3	Both	15	50-54 years	388	Iodine deficiency	3	Rate	2010	14.66828633	21.68706387	8.790406373
6	Incidence	6	China	3	Both	15	50-54 years	388	Iodine deficiency	1	Number	2011	11301.630251087956	16630.551400589113	6787.847109902341
6	Incidence	6	China	3	Both	15	50-54 years	388	Iodine deficiency	3	Rate	2011	14.45730967	21.27419021	8.683172736
6	Incidence	6	China	3	Both	15	50-54 years	388	Iodine deficiency	1	Number	2012	11428.986879841916	16773.198490593808	6891.3518707500125
6	Incidence	6	China	3	Both	15	50-54 years	388	Iodine deficiency	3	Rate	2012	14.213046723489999	20.85908894	8.570060247
6	Incidence	6	China	3	Both	15	50-54 years	388	Iodine deficiency	1	Number	2013	12138.006590831545	17765.22842442977	7345.221811251738
6	Incidence	6	China	3	Both	15	50-54 years	388	Iodine deficiency	3	Rate	2013	13.960221814379999	20.43222893	8.447921410620001
6	Incidence	6	China	3	Both	15	50-54 years	388	Iodine deficiency	1	Number	2014	13140.571001045884	19183.785983704394	7926.204083399514
6	Incidence	6	China	3	Both	15	50-54 years	388	Iodine deficiency	3	Rate	2014	13.72281556	20.033798890979998	8.277405654
6	Incidence	6	China	3	Both	15	50-54 years	388	Iodine deficiency	1	Number	2015	14194.15248328508	20692.800595572404	8534.229790936224
6	Incidence	6	China	3	Both	15	50-54 years	388	Iodine deficiency	3	Rate	2015	13.52406734	19.71592379	8.131341305
6	Incidence	6	China	3	Both	15	50-54 years	388	Iodine deficiency	1	Number	2016	15086.645748478892	21952.433212127624	9099.095153582108
6	Incidence	6	China	3	Both	15	50-54 years	388	Iodine deficiency	3	Rate	2016	13.34861758	19.42344513	8.0508513
6	Incidence	6	China	3	Both	15	50-54 years	388	Iodine deficiency	1	Number	2017	15667.167619173577	22756.85908337957	9491.346564749834
6	Incidence	6	China	3	Both	15	50-54 years	388	Iodine deficiency	3	Rate	2017	13.178555972659998	19.14210331	7.983717606
6	Incidence	6	China	3	Both	15	50-54 years	388	Iodine deficiency	1	Number	2018	15854.74227082283	23013.331254336263	9641.652426575662
6	Incidence	6	China	3	Both	15	50-54 years	388	Iodine deficiency	3	Rate	2018	13.03325234	18.91790786	7.925836125
6	Incidence	6	China	3	Both	15	50-54 years	388	Iodine deficiency	1	Number	2019	15819.867683333876	23064.621676612514	9630.747240522976
6	Incidence	6	China	3	Both	15	50-54 years	388	Iodine deficiency	3	Rate	2019	12.93244028	18.85488857	7.87295229
6	Incidence	6	China	3	Both	15	50-54 years	388	Iodine deficiency	1	Number	2020	15673.146942337597	22886.138646269545	9451.325976605822
6	Incidence	6	China	3	Both	15	50-54 years	388	Iodine deficiency	3	Rate	2020	12.864978990080001	18.78561427	7.757925742
6	Incidence	6	China	3	Both	15	50-54 years	388	Iodine deficiency	1	Number	2021	15504.478692479188	22756.332259906576	9276.322105176803
6	Incidence	6	China	3	Both	15	50-54 years	388	Iodine deficiency	3	Rate	2021	12.82856419	18.82882197	7.675323751
6	Incidence	6	China	3	Both	16	55-59 years	388	Iodine deficiency	1	Number	2010	11319.993067430272	18314.93368563243	6042.155094840269
6	Incidence	6	China	3	Both	16	55-59 years	388	Iodine deficiency	3	Rate	2010	13.83780729	22.388575810189998	7.386062637
6	Incidence	6	China	3	Both	16	55-59 years	388	Iodine deficiency	1	Number	2011	11550.089526910777	18708.7375503765	6158.834905338859
6	Incidence	6	China	3	Both	16	55-59 years	388	Iodine deficiency	3	Rate	2011	13.70117247	22.19304355	7.305853262479999
6	Incidence	6	China	3	Both	16	55-59 years	388	Iodine deficiency	1	Number	2012	11546.847930627451	18724.519514166823	6144.710943512354
6	Incidence	6	China	3	Both	16	55-59 years	388	Iodine deficiency	3	Rate	2012	13.56269209	21.99343874	7.217452156
6	Incidence	6	China	3	Both	16	55-59 years	388	Iodine deficiency	1	Number	2013	11192.160340875187	18171.469532139123	5941.447898816341
6	Incidence	6	China	3	Both	16	55-59 years	388	Iodine deficiency	3	Rate	2013	13.422303128709999	21.79230505	7.1253370477699995
6	Incidence	6	China	3	Both	16	55-59 years	388	Iodine deficiency	1	Number	2014	10639.415806980458	17301.70831522275	5634.420858904095
6	Incidence	6	China	3	Both	16	55-59 years	388	Iodine deficiency	3	Rate	2014	13.28095496	21.59735205	7.033326923
6	Incidence	6	China	3	Both	16	55-59 years	388	Iodine deficiency	1	Number	2015	10114.763476309685	16483.976233002315	5342.481420616532
6	Incidence	6	China	3	Both	16	55-59 years	388	Iodine deficiency	3	Rate	2015	13.13959259	21.41352415	6.940155293
6	Incidence	6	China	3	Both	16	55-59 years	388	Iodine deficiency	1	Number	2016	9843.28529246501	16080.911571128554	5193.0564554615285
6	Incidence	6	China	3	Both	16	55-59 years	388	Iodine deficiency	3	Rate	2016	12.9798741	21.205136441689998	6.847837586839999
6	Incidence	6	China	3	Both	16	55-59 years	388	Iodine deficiency	1	Number	2017	9992.598253277718	16309.68638726978	5266.461257663128
6	Incidence	6	China	3	Both	16	55-59 years	388	Iodine deficiency	3	Rate	2017	12.799459312189999	20.8909797	6.745778713
6	Incidence	6	China	3	Both	16	55-59 years	388	Iodine deficiency	1	Number	2018	10665.619879208964	17392.265553645222	5616.159221833085
6	Incidence	6	China	3	Both	16	55-59 years	388	Iodine deficiency	3	Rate	2018	12.623796	20.585433836580002	6.647269369259999
6	Incidence	6	China	3	Both	16	55-59 years	388	Iodine deficiency	1	Number	2019	11615.684751818382	18923.194194705007	6112.177454721143
6	Incidence	6	China	3	Both	16	55-59 years	388	Iodine deficiency	3	Rate	2019	12.47586009	20.32451192	6.564802024
6	Incidence	6	China	3	Both	16	55-59 years	388	Iodine deficiency	1	Number	2020	12560.869974769284	20548.053189771024	6580.016200926581
6	Incidence	6	China	3	Both	16	55-59 years	388	Iodine deficiency	3	Rate	2020	12.30466883	20.12893933	6.445805142
6	Incidence	6	China	3	Both	16	55-59 years	388	Iodine deficiency	1	Number	2021	13481.05319593181	21902.5438199853	7115.708164290749
6	Incidence	6	China	3	Both	16	55-59 years	388	Iodine deficiency	3	Rate	2021	12.26192652	19.92183987	6.4722161840800005
6	Incidence	6	China	3	Both	17	60-64 years	388	Iodine deficiency	1	Number	2010	7280.158992349017	12820.384666191512	3138.4572563994343
6	Incidence	6	China	3	Both	17	60-64 years	388	Iodine deficiency	3	Rate	2010	12.33865676	21.72841638	5.319162242
6	Incidence	6	China	3	Both	17	60-64 years	388	Iodine deficiency	1	Number	2011	7689.771036743085	13518.679298443829	3316.273208887541
6	Incidence	6	China	3	Both	17	60-64 years	388	Iodine deficiency	3	Rate	2011	12.25424489	21.54306103	5.284737847
6	Incidence	6	China	3	Both	17	60-64 years	388	Iodine deficiency	1	Number	2012	8064.118019380834	14155.88118022569	3499.367596879252
6	Incidence	6	China	3	Both	17	60-64 years	388	Iodine deficiency	3	Rate	2012	12.17103049	21.36522072	5.28153353
6	Incidence	6	China	3	Both	17	60-64 years	388	Iodine deficiency	1	Number	2013	8589.072161110244	15013.864971680352	3752.6145631823474
6	Incidence	6	China	3	Both	17	60-64 years	388	Iodine deficiency	3	Rate	2013	12.08969112	21.13301491	5.282054932
6	Incidence	6	China	3	Both	17	60-64 years	388	Iodine deficiency	1	Number	2014	8883.513408348703	15466.528929183412	3906.902885774227
6	Incidence	6	China	3	Both	17	60-64 years	388	Iodine deficiency	3	Rate	2014	12.00361544	20.898743200080002	5.279100469
6	Incidence	6	China	3	Both	17	60-64 years	388	Iodine deficiency	1	Number	2015	9413.002897731987	16335.82791470385	4167.85836731378
6	Incidence	6	China	3	Both	17	60-64 years	388	Iodine deficiency	3	Rate	2015	11.90766341	20.66519499	5.272435917
6	Incidence	6	China	3	Both	17	60-64 years	388	Iodine deficiency	1	Number	2016	9585.443873808446	16661.99861237078	4254.20159312507
6	Incidence	6	China	3	Both	17	60-64 years	388	Iodine deficiency	3	Rate	2016	11.77798975	20.47321454	5.227294993719999
6	Incidence	6	China	3	Both	17	60-64 years	388	Iodine deficiency	1	Number	2017	9537.956476459314	16644.24757510657	4225.289745256878
6	Incidence	6	China	3	Both	17	60-64 years	388	Iodine deficiency	3	Rate	2017	11.616446730049999	20.27132497	5.146055485
6	Incidence	6	China	3	Both	17	60-64 years	388	Iodine deficiency	1	Number	2018	9197.734819695728	16114.181580097857	4062.538191062418
6	Incidence	6	China	3	Both	17	60-64 years	388	Iodine deficiency	3	Rate	2018	11.447755358930001	20.056156450979998	5.056347488
6	Incidence	6	China	3	Both	17	60-64 years	388	Iodine deficiency	1	Number	2019	8714.269042755897	15321.422727273131	3845.3689525768314
6	Incidence	6	China	3	Both	17	60-64 years	388	Iodine deficiency	3	Rate	2019	11.29785098	19.86387497	4.985433104939999
6	Incidence	6	China	3	Both	17	60-64 years	388	Iodine deficiency	1	Number	2020	8225.01930549353	14521.830447177505	3549.383513093996
6	Incidence	6	China	3	Both	17	60-64 years	388	Iodine deficiency	3	Rate	2020	11.10170905	19.60082165	4.790775754849999
6	Incidence	6	China	3	Both	17	60-64 years	388	Iodine deficiency	1	Number	2021	8085.055218795633	14416.31271616138	3533.7451625098074
6	Incidence	6	China	3	Both	17	60-64 years	388	Iodine deficiency	3	Rate	2021	11.07463434	19.74697606	4.840404236
6	Incidence	6	China	3	Both	18	65-69 years	388	Iodine deficiency	1	Number	2010	4215.509330672706	6866.663450847471	2253.5880057772583
6	Incidence	6	China	3	Both	18	65-69 years	388	Iodine deficiency	3	Rate	2010	10.198874694439999	16.612996108089998	5.452262083
6	Incidence	6	China	3	Both	18	65-69 years	388	Iodine deficiency	1	Number	2011	4397.094503182061	7150.547864796492	2359.269012822368
6	Incidence	6	China	3	Both	18	65-69 years	388	Iodine deficiency	3	Rate	2011	10.13403888	16.4799574	5.437436902
6	Incidence	6	China	3	Both	18	65-69 years	388	Iodine deficiency	1	Number	2012	4621.195776312436	7496.640038910633	2486.4806427257736
6	Incidence	6	China	3	Both	18	65-69 years	388	Iodine deficiency	3	Rate	2012	10.06760363	16.33196344	5.416974902
6	Incidence	6	China	3	Both	18	65-69 years	388	Iodine deficiency	1	Number	2013	4794.212230882307	7753.321491267741	2585.8254715020257
6	Incidence	6	China	3	Both	18	65-69 years	388	Iodine deficiency	3	Rate	2013	9.993972493	16.16250553	5.39038895
6	Incidence	6	China	3	Both	18	65-69 years	388	Iodine deficiency	1	Number	2014	5221.103968442565	8419.60962433348	2812.970394190803
6	Incidence	6	China	3	Both	18	65-69 years	388	Iodine deficiency	3	Rate	2014	9.914315008	15.987933310709998	5.341528298
6	Incidence	6	China	3	Both	18	65-69 years	388	Iodine deficiency	1	Number	2015	5418.862284677292	8736.45979987757	2915.4052448704897
6	Incidence	6	China	3	Both	18	65-69 years	388	Iodine deficiency	3	Rate	2015	9.831229922	15.850217349100001	5.28930572
6	Incidence	6	China	3	Both	18	65-69 years	388	Iodine deficiency	1	Number	2016	5717.986995468519	9206.776056648298	3097.1756366009054
6	Incidence	6	China	3	Both	18	65-69 years	388	Iodine deficiency	3	Rate	2016	9.734763318	15.674359858170002	5.272882187
6	Incidence	6	China	3	Both	18	65-69 years	388	Iodine deficiency	1	Number	2017	5976.89990858678	9584.421136462755	3233.5311508411114
6	Incidence	6	China	3	Both	18	65-69 years	388	Iodine deficiency	3	Rate	2017	9.618328364	15.42373322	5.203561187
6	Incidence	6	China	3	Both	18	65-69 years	388	Iodine deficiency	1	Number	2018	6341.090415775731	10117.895192807326	3422.2902791414595
6	Incidence	6	China	3	Both	18	65-69 years	388	Iodine deficiency	3	Rate	2018	9.499659359259999	15.15773336	5.126971822
6	Incidence	6	China	3	Both	18	65-69 years	388	Iodine deficiency	1	Number	2019	6543.5306589462725	10395.107976203471	3523.0500302233104
6	Incidence	6	China	3	Both	18	65-69 years	388	Iodine deficiency	3	Rate	2019	9.391530117870001	14.91946393	5.056418651
6	Incidence	6	China	3	Both	18	65-69 years	388	Iodine deficiency	1	Number	2020	6880.073267777239	10975.579171174224	3643.2332385221207
6	Incidence	6	China	3	Both	18	65-69 years	388	Iodine deficiency	3	Rate	2020	9.238089045	14.737252606710001	4.891882943390001
6	Incidence	6	China	3	Both	18	65-69 years	388	Iodine deficiency	1	Number	2021	7090.016322514588	11361.342997234788	3776.667742476477
6	Incidence	6	China	3	Both	18	65-69 years	388	Iodine deficiency	3	Rate	2021	9.243405078	14.812024510610001	4.923722062
6	Incidence	6	China	3	Both	19	70-74 years	388	Iodine deficiency	1	Number	2010	2673.44233111282	4049.8699856093617	1570.1762190471595
6	Incidence	6	China	3	Both	19	70-74 years	388	Iodine deficiency	3	Rate	2010	8.044681707	12.18650375	4.724832759
6	Incidence	6	China	3	Both	19	70-74 years	388	Iodine deficiency	1	Number	2011	2692.722328482512	4081.0785333295566	1583.984135924077
6	Incidence	6	China	3	Both	19	70-74 years	388	Iodine deficiency	3	Rate	2011	7.994657661070001	12.11666922	4.702828351
6	Incidence	6	China	3	Both	19	70-74 years	388	Iodine deficiency	1	Number	2012	2720.3787937092	4135.375174847075	1597.122035628611
6	Incidence	6	China	3	Both	19	70-74 years	388	Iodine deficiency	3	Rate	2012	7.938065034	12.06702433	4.660401932
6	Incidence	6	China	3	Both	19	70-74 years	388	Iodine deficiency	1	Number	2013	2766.8539443011828	4217.512379901837	1618.9365375517257
6	Incidence	6	China	3	Both	19	70-74 years	388	Iodine deficiency	3	Rate	2013	7.877874994	12.00823606	4.60948786
6	Incidence	6	China	3	Both	19	70-74 years	388	Iodine deficiency	1	Number	2014	2818.9286256241485	4311.112433211852	1645.9783735650622
6	Incidence	6	China	3	Both	19	70-74 years	388	Iodine deficiency	3	Rate	2014	7.817919229	11.95629023	4.5648995369700005
6	Incidence	6	China	3	Both	19	70-74 years	388	Iodine deficiency	1	Number	2015	2886.5711613758785	4424.962886533509	1682.1426469852436
6	Incidence	6	China	3	Both	19	70-74 years	388	Iodine deficiency	3	Rate	2015	7.758984797	11.89411861	4.521530388
6	Incidence	6	China	3	Both	19	70-74 years	388	Iodine deficiency	1	Number	2016	3014.0988918796666	4617.584346794294	1758.7573024186986
6	Incidence	6	China	3	Both	19	70-74 years	388	Iodine deficiency	3	Rate	2016	7.696131559	11.790434849970001	4.490770895
6	Incidence	6	China	3	Both	19	70-74 years	388	Iodine deficiency	1	Number	2017	3166.008834867521	4846.193543836032	1847.668520774821
6	Incidence	6	China	3	Both	19	70-74 years	388	Iodine deficiency	3	Rate	2017	7.624502505	11.67078702	4.4496253801200005
6	Incidence	6	China	3	Both	19	70-74 years	388	Iodine deficiency	1	Number	2018	3279.666155602277	5031.235975699141	1911.4574771401967
6	Incidence	6	China	3	Both	19	70-74 years	388	Iodine deficiency	3	Rate	2018	7.547789045949999	11.57883333	4.399008046
6	Incidence	6	China	3	Both	19	70-74 years	388	Iodine deficiency	1	Number	2019	3569.172498411958	5492.362729107852	2076.477524868508
6	Incidence	6	China	3	Both	19	70-74 years	388	Iodine deficiency	3	Rate	2019	7.473552053	11.50055335	4.347972219
6	Incidence	6	China	3	Both	19	70-74 years	388	Iodine deficiency	1	Number	2020	3678.714860602457	5597.815305222322	2120.6005162425595
6	Incidence	6	China	3	Both	19	70-74 years	388	Iodine deficiency	3	Rate	2020	7.360894521	11.20090292	4.2431983215699995
6	Incidence	6	China	3	Both	19	70-74 years	388	Iodine deficiency	1	Number	2021	3946.107240009044	6053.941025774326	2267.286868692076
6	Incidence	6	China	3	Both	19	70-74 years	388	Iodine deficiency	3	Rate	2021	7.404072539	11.35899654	4.254105482
6	Incidence	6	China	3	Both	20	75-79 years	388	Iodine deficiency	1	Number	2010	1410.1807951587675	2512.134834835545	588.8592673027423
6	Incidence	6	China	3	Both	20	75-79 years	388	Iodine deficiency	3	Rate	2010	5.881798542	10.47799762	2.45610463
6	Incidence	6	China	3	Both	20	75-79 years	388	Iodine deficiency	1	Number	2011	1460.2026596394694	2593.824011233278	606.2539816467493
6	Incidence	6	China	3	Both	20	75-79 years	388	Iodine deficiency	3	Rate	2011	5.856392265	10.40297439	2.431485181
6	Incidence	6	China	3	Both	20	75-79 years	388	Iodine deficiency	1	Number	2012	1499.6959499245124	2657.6955696508057	618.001160220125
6	Incidence	6	China	3	Both	20	75-79 years	388	Iodine deficiency	3	Rate	2012	5.813183306	10.3018692	2.395521591
6	Incidence	6	China	3	Both	20	75-79 years	388	Iodine deficiency	1	Number	2013	1524.039395230325	2695.129317631079	626.0193885386454
6	Incidence	6	China	3	Both	20	75-79 years	388	Iodine deficiency	3	Rate	2013	5.761968669	10.18953364	2.366805028
6	Incidence	6	China	3	Both	20	75-79 years	388	Iodine deficiency	1	Number	2014	1535.689581298634	2710.5849487748874	629.025751509775
6	Incidence	6	China	3	Both	20	75-79 years	388	Iodine deficiency	3	Rate	2014	5.712077542	10.08216218	2.33969411
6	Incidence	6	China	3	Both	20	75-79 years	388	Iodine deficiency	1	Number	2015	1556.4596891721767	2745.929400972412	637.9209742781197
6	Incidence	6	China	3	Both	20	75-79 years	388	Iodine deficiency	3	Rate	2015	5.674227274	10.0105564	2.325603815
6	Incidence	6	China	3	Both	20	75-79 years	388	Iodine deficiency	1	Number	2016	1578.8794956372317	2791.3363250351404	654.9620350902098
6	Incidence	6	China	3	Both	20	75-79 years	388	Iodine deficiency	3	Rate	2016	5.644374024	9.978814905	2.341439424
6	Incidence	6	China	3	Both	20	75-79 years	388	Iodine deficiency	1	Number	2017	1606.3711664450957	2845.895922139857	664.0309838884298
6	Incidence	6	China	3	Both	20	75-79 years	388	Iodine deficiency	3	Rate	2017	5.612987103	9.944138341390001	2.32025912
6	Incidence	6	China	3	Both	20	75-79 years	388	Iodine deficiency	1	Number	2018	1644.0891453088682	2920.539808759002	672.846348372774
6	Incidence	6	China	3	Both	20	75-79 years	388	Iodine deficiency	3	Rate	2018	5.580696661	9.913481154549999	2.2839098356100003
6	Incidence	6	China	3	Both	20	75-79 years	388	Iodine deficiency	1	Number	2019	1683.9868581986009	3000.55864009633	685.3256324275615
6	Incidence	6	China	3	Both	20	75-79 years	388	Iodine deficiency	3	Rate	2019	5.548800076	9.886953647	2.258173752
6	Incidence	6	China	3	Both	20	75-79 years	388	Iodine deficiency	1	Number	2020	1720.57914092678	3061.7492215568946	701.5155761397739
6	Incidence	6	China	3	Both	20	75-79 years	388	Iodine deficiency	3	Rate	2020	5.480884746	9.753166365	2.2346696697299997
6	Incidence	6	China	3	Both	20	75-79 years	388	Iodine deficiency	1	Number	2021	1841.9422778540932	3288.35858772517	737.0581778040776
6	Incidence	6	China	3	Both	20	75-79 years	388	Iodine deficiency	3	Rate	2021	5.561598436	9.928937621660001	2.2254886368699998
6	Incidence	6	China	3	Both	22	All ages	388	Iodine deficiency	1	Number	2010	1132813.710239401	1408439.4594846382	882406.5837814987
6	Incidence	6	China	3	Both	22	All ages	388	Iodine deficiency	3	Rate	2010	84.73197254	105.34817201567002	66.00207055402001
6	Incidence	6	China	3	Both	22	All ages	388	Iodine deficiency	1	Number	2011	1096732.577962222	1361608.7028295265	859082.4350248335
6	Incidence	6	China	3	Both	22	All ages	388	Iodine deficiency	3	Rate	2011	81.6104515	101.32050714757	63.926345224879995
6	Incidence	6	China	3	Both	22	All ages	388	Iodine deficiency	1	Number	2012	1057909.8743062236	1311455.2843663583	833203.8705575018
6	Incidence	6	China	3	Both	22	All ages	388	Iodine deficiency	3	Rate	2012	78.29462792	97.0592165	61.66440886
6	Incidence	6	China	3	Both	22	All ages	388	Iodine deficiency	1	Number	2013	1017604.7348406872	1259539.293316769	804828.2834009585
6	Incidence	6	China	3	Both	22	All ages	388	Iodine deficiency	3	Rate	2013	74.85950665	92.65728321	59.20672946
6	Incidence	6	China	3	Both	22	All ages	388	Iodine deficiency	1	Number	2014	977668.1420010228	1208072.2525297946	775130.0765337604
6	Incidence	6	China	3	Both	22	All ages	388	Iodine deficiency	3	Rate	2014	71.47114894	88.31453965252001	56.664868956759996
6	Incidence	6	China	3	Both	22	All ages	388	Iodine deficiency	1	Number	2015	940948.010292912	1160560.1902930436	746158.8904951013
6	Incidence	6	China	3	Both	22	All ages	388	Iodine deficiency	3	Rate	2015	68.31528354	84.25970149	54.1730846
6	Incidence	6	China	3	Both	22	All ages	388	Iodine deficiency	1	Number	2016	907774.7259618626	1119482.7779409066	722596.8817200199
6	Incidence	6	China	3	Both	22	All ages	388	Iodine deficiency	3	Rate	2016	65.40921297	80.66372123	52.06632436
6	Incidence	6	China	3	Both	22	All ages	388	Iodine deficiency	1	Number	2017	877483.6305766156	1080360.656588175	699848.5256647149
6	Incidence	6	China	3	Both	22	All ages	388	Iodine deficiency	3	Rate	2017	62.759740670140005	77.26999374	50.05485053918999
6	Incidence	6	China	3	Both	22	All ages	388	Iodine deficiency	1	Number	2018	850747.1804343244	1045344.1505404568	679324.2852483324
6	Incidence	6	China	3	Both	22	All ages	388	Iodine deficiency	3	Rate	2018	60.457966863630006	74.28691328	48.27587569
6	Incidence	6	China	3	Both	22	All ages	388	Iodine deficiency	1	Number	2019	828307.0436686545	1015860.8071439192	662331.5367088038
6	Incidence	6	China	3	Both	22	All ages	388	Iodine deficiency	3	Rate	2019	58.563686103600006	71.82427565873999	46.82874124
6	Incidence	6	China	3	Both	22	All ages	388	Iodine deficiency	1	Number	2020	805842.9582591632	986717.8732130028	642990.7189207177
6	Incidence	6	China	3	Both	22	All ages	388	Iodine deficiency	3	Rate	2020	56.77010204	69.5123954	45.29747185
6	Incidence	6	China	3	Both	22	All ages	388	Iodine deficiency	1	Number	2021	789111.9393449563	963017.7672731484	630630.4840215965
6	Incidence	6	China	3	Both	22	All ages	388	Iodine deficiency	3	Rate	2021	55.46400872	67.68726106	44.32488335
6	Incidence	6	China	3	Both	30	80-84 years	388	Iodine deficiency	1	Number	2010	601.6285240782895	1195.0541464710964	211.0398761517119
6	Incidence	6	China	3	Both	30	80-84 years	388	Iodine deficiency	3	Rate	2010	4.77391543	9.482740928430001	1.6745989937099999
6	Incidence	6	China	3	Both	30	80-84 years	388	Iodine deficiency	1	Number	2011	627.9650670247681	1246.3078752307165	220.4036027437951
6	Incidence	6	China	3	Both	30	80-84 years	388	Iodine deficiency	3	Rate	2011	4.759472026	9.44601504	1.670482702
6	Incidence	6	China	3	Both	30	80-84 years	388	Iodine deficiency	1	Number	2012	655.2840827353303	1298.201589129621	229.42148565308185
6	Incidence	6	China	3	Both	30	80-84 years	388	Iodine deficiency	3	Rate	2012	4.728164838	9.367099352	1.655377614
6	Incidence	6	China	3	Both	30	80-84 years	388	Iodine deficiency	1	Number	2013	684.4917389012527	1358.9886384679537	237.43329252451971
6	Incidence	6	China	3	Both	30	80-84 years	388	Iodine deficiency	3	Rate	2013	4.68991651	9.311351605	1.626816301
6	Incidence	6	China	3	Both	30	80-84 years	388	Iodine deficiency	1	Number	2014	720.113572959878	1433.8384421769792	247.6627651209915
6	Incidence	6	China	3	Both	30	80-84 years	388	Iodine deficiency	3	Rate	2014	4.654943675	9.268589619	1.6009366649999999
6	Incidence	6	China	3	Both	30	80-84 years	388	Iodine deficiency	1	Number	2015	755.5698113371366	1510.6034925121353	259.5931265446512
6	Incidence	6	China	3	Both	30	80-84 years	388	Iodine deficiency	3	Rate	2015	4.633225853	9.263164104	1.59184971
6	Incidence	6	China	3	Both	30	80-84 years	388	Iodine deficiency	1	Number	2016	791.5583342224716	1583.4086471659189	270.1232500909577
6	Incidence	6	China	3	Both	30	80-84 years	388	Iodine deficiency	3	Rate	2016	4.621651809	9.245008387019999	1.577161851
6	Incidence	6	China	3	Both	30	80-84 years	388	Iodine deficiency	1	Number	2017	823.4496744416899	1646.5853490292227	278.956054265714
6	Incidence	6	China	3	Both	30	80-84 years	388	Iodine deficiency	3	Rate	2017	4.609916104	9.218074344	1.56167893
6	Incidence	6	China	3	Both	30	80-84 years	388	Iodine deficiency	1	Number	2018	847.2838487940711	1692.2711679297067	285.5365044616981
6	Incidence	6	China	3	Both	30	80-84 years	388	Iodine deficiency	3	Rate	2018	4.59715267	9.181844936980001	1.5492504732699999
6	Incidence	6	China	3	Both	30	80-84 years	388	Iodine deficiency	1	Number	2019	863.2622328561974	1720.497577909881	290.5416957397424
6	Incidence	6	China	3	Both	30	80-84 years	388	Iodine deficiency	3	Rate	2019	4.582392907	9.132793718	1.542261615
6	Incidence	6	China	3	Both	30	80-84 years	388	Iodine deficiency	1	Number	2020	876.3581630510239	1729.3829152743842	296.0997992901315
6	Incidence	6	China	3	Both	30	80-84 years	388	Iodine deficiency	3	Rate	2020	4.536137465	8.951498331	1.532648921
6	Incidence	6	China	3	Both	30	80-84 years	388	Iodine deficiency	1	Number	2021	916.407083799668	1817.737686268767	314.56277049030587
6	Incidence	6	China	3	Both	30	80-84 years	388	Iodine deficiency	3	Rate	2021	4.630223086	9.184270995	1.589354587
6	Incidence	6	China	3	Both	31	85-89 years	388	Iodine deficiency	1	Number	2010	229.30924028023105	396.7153140480799	116.33470092754524
6	Incidence	6	China	3	Both	31	85-89 years	388	Iodine deficiency	3	Rate	2010	4.737333361	8.19580009	2.403375717
6	Incidence	6	China	3	Both	31	85-89 years	388	Iodine deficiency	1	Number	2011	241.9747034070973	421.8631329090516	122.07912710490751
6	Incidence	6	China	3	Both	31	85-89 years	388	Iodine deficiency	3	Rate	2011	4.727210435	8.241505314	2.384934108
6	Incidence	6	China	3	Both	31	85-89 years	388	Iodine deficiency	1	Number	2012	255.7659966327682	446.78434231989024	128.6218690291749
6	Incidence	6	China	3	Both	31	85-89 years	388	Iodine deficiency	3	Rate	2012	4.705503987	8.219800644	2.366345509
6	Incidence	6	China	3	Both	31	85-89 years	388	Iodine deficiency	1	Number	2013	271.5412275079948	472.67746804568463	135.98155797400554
6	Incidence	6	China	3	Both	31	85-89 years	388	Iodine deficiency	3	Rate	2013	4.678572152	8.144087951	2.342920581
6	Incidence	6	China	3	Both	31	85-89 years	388	Iodine deficiency	1	Number	2014	288.00313890248987	498.9073990990745	143.68946952094666
6	Incidence	6	China	3	Both	31	85-89 years	388	Iodine deficiency	3	Rate	2014	4.652735164	8.059926042	2.32132556
6	Incidence	6	China	3	Both	31	85-89 years	388	Iodine deficiency	1	Number	2015	306.1711745233498	529.5526099038517	152.45314950766203
6	Incidence	6	China	3	Both	31	85-89 years	388	Iodine deficiency	3	Rate	2015	4.634369672	8.015589837	2.307611922
6	Incidence	6	China	3	Both	31	85-89 years	388	Iodine deficiency	1	Number	2016	325.5246552211668	561.1367349867685	161.27925292724063
6	Incidence	6	China	3	Both	31	85-89 years	388	Iodine deficiency	3	Rate	2016	4.621149419	7.965899527	2.289520975
6	Incidence	6	China	3	Both	31	85-89 years	388	Iodine deficiency	1	Number	2017	345.3869215569211	595.7827325342055	170.7033535054082
6	Incidence	6	China	3	Both	31	85-89 years	388	Iodine deficiency	3	Rate	2017	4.60701197	7.946966167	2.276960544
6	Incidence	6	China	3	Both	31	85-89 years	388	Iodine deficiency	1	Number	2018	365.88276677546975	632.4952420712617	181.0395568872657
6	Incidence	6	China	3	Both	31	85-89 years	388	Iodine deficiency	3	Rate	2018	4.592612115	7.939169525	2.272434063
6	Incidence	6	China	3	Both	31	85-89 years	388	Iodine deficiency	1	Number	2019	389.9704085995296	675.657807277892	193.76872018190863
6	Incidence	6	China	3	Both	31	85-89 years	388	Iodine deficiency	3	Rate	2019	4.578677246	7.932958399	2.2750557746799998
6	Incidence	6	China	3	Both	31	85-89 years	388	Iodine deficiency	1	Number	2020	410.3995454553192	715.667001471594	205.5372134261554
6	Incidence	6	China	3	Both	31	85-89 years	388	Iodine deficiency	3	Rate	2020	4.543223103	7.922608324990001	2.275347103
6	Incidence	6	China	3	Both	31	85-89 years	388	Iodine deficiency	1	Number	2021	442.1924566088756	765.808811980799	219.4214068156382
6	Incidence	6	China	3	Both	31	85-89 years	388	Iodine deficiency	3	Rate	2021	4.642074463	8.039353626	2.30345519
6	Incidence	6	China	3	Both	32	90-94 years	388	Iodine deficiency	1	Number	2010	58.92829694888646	109.69328701957022	29.216247647357267
6	Incidence	6	China	3	Both	32	90-94 years	388	Iodine deficiency	3	Rate	2010	4.697676361	8.744586015240001	2.329075895
6	Incidence	6	China	3	Both	32	90-94 years	388	Iodine deficiency	1	Number	2011	64.17849555540555	119.25832943562784	31.73658241199296
6	Incidence	6	China	3	Both	32	90-94 years	388	Iodine deficiency	3	Rate	2011	4.689598364	8.714346788	2.319029508
6	Incidence	6	China	3	Both	32	90-94 years	388	Iodine deficiency	1	Number	2012	69.76116609576925	129.8128379340126	34.43751879834434
6	Incidence	6	China	3	Both	32	90-94 years	388	Iodine deficiency	3	Rate	2012	4.672063692	8.693860506570001	2.306358827
6	Incidence	6	China	3	Both	32	90-94 years	388	Iodine deficiency	1	Number	2013	75.6716403714515	140.90210210955206	37.32089027523548
6	Incidence	6	China	3	Both	32	90-94 years	388	Iodine deficiency	3	Rate	2013	4.650495954	8.659316127	2.293602311
6	Incidence	6	China	3	Both	32	90-94 years	388	Iodine deficiency	1	Number	2014	81.87837641267686	152.3152893373127	40.35137765174541
6	Incidence	6	China	3	Both	32	90-94 years	388	Iodine deficiency	3	Rate	2014	4.629832501	8.612704696	2.281678361
6	Incidence	6	China	3	Both	32	90-94 years	388	Iodine deficiency	1	Number	2015	88.42591685450398	164.15959209736138	43.57654035967576
6	Incidence	6	China	3	Both	32	90-94 years	388	Iodine deficiency	3	Rate	2015	4.6148531662000005	8.567311940889999	2.274212611
6	Incidence	6	China	3	Both	32	90-94 years	388	Iodine deficiency	1	Number	2016	95.11125193056203	176.5079644802065	46.68000143447287
6	Incidence	6	China	3	Both	32	90-94 years	388	Iodine deficiency	3	Rate	2016	4.601148195	8.53883516	2.258214459
6	Incidence	6	China	3	Both	32	90-94 years	388	Iodine deficiency	1	Number	2017	101.97649306167985	189.0841371852008	49.83889345750229
6	Incidence	6	China	3	Both	32	90-94 years	388	Iodine deficiency	3	Rate	2017	4.583874452	8.499389611	2.240273455
6	Incidence	6	China	3	Both	32	90-94 years	388	Iodine deficiency	1	Number	2018	109.27278970986632	202.14034692354403	53.1699732543199
6	Incidence	6	China	3	Both	32	90-94 years	388	Iodine deficiency	3	Rate	2018	4.567272499	8.448855839	2.222344257
6	Incidence	6	China	3	Both	32	90-94 years	388	Iodine deficiency	1	Number	2019	116.79983653632534	215.402271335181	56.815136715459246
6	Incidence	6	China	3	Both	32	90-94 years	388	Iodine deficiency	3	Rate	2019	4.555689070190001	8.401602282	2.216031332
6	Incidence	6	China	3	Both	32	90-94 years	388	Iodine deficiency	1	Number	2020	124.79229231984694	233.4493811391017	60.82079416201758
6	Incidence	6	China	3	Both	32	90-94 years	388	Iodine deficiency	3	Rate	2020	4.546498865	8.505151454	2.215855375
6	Incidence	6	China	3	Both	32	90-94 years	388	Iodine deficiency	1	Number	2021	136.6834130254534	254.3209043395175	67.51498483481816
6	Incidence	6	China	3	Both	32	90-94 years	388	Iodine deficiency	3	Rate	2021	4.661800681	8.674010539	2.30270371
6	Incidence	6	China	3	Both	39	0-14 years	388	Iodine deficiency	1	Number	2010	102957.5075260718	128259.23852974718	79184.0612081062
6	Incidence	6	China	3	Both	39	0-14 years	388	Iodine deficiency	3	Rate	2010	46.44328745	57.85669085	35.71928075
6	Incidence	6	China	3	Both	39	0-14 years	388	Iodine deficiency	1	Number	2011	99498.84675203396	124859.97167058552	76390.90687199682
6	Incidence	6	China	3	Both	39	0-14 years	388	Iodine deficiency	3	Rate	2011	45.15803396	56.66830345	34.67038342
6	Incidence	6	China	3	Both	39	0-14 years	388	Iodine deficiency	1	Number	2012	96929.715013043	121822.49896649194	74379.2842144396
6	Incidence	6	China	3	Both	39	0-14 years	388	Iodine deficiency	3	Rate	2012	43.90223727	55.176890326350005	33.68850288
6	Incidence	6	China	3	Both	39	0-14 years	388	Iodine deficiency	1	Number	2013	95186.9642042257	120047.92631711515	72955.21122125754
6	Incidence	6	China	3	Both	39	0-14 years	388	Iodine deficiency	3	Rate	2013	42.63134682	53.76581578	32.67442068
6	Incidence	6	China	3	Both	39	0-14 years	388	Iodine deficiency	1	Number	2014	94317.52475343752	119144.27555552502	72079.35750295599
6	Incidence	6	China	3	Both	39	0-14 years	388	Iodine deficiency	3	Rate	2014	41.51441876	52.442060596539996	31.726157352540003
6	Incidence	6	China	3	Both	39	0-14 years	388	Iodine deficiency	1	Number	2015	94346.38168785076	119531.95837760415	71926.40214376849
6	Incidence	6	China	3	Both	39	0-14 years	388	Iodine deficiency	3	Rate	2015	40.54371104	51.3667731	30.9091161
6	Incidence	6	China	3	Both	39	0-14 years	388	Iodine deficiency	1	Number	2016	95281.18472404269	120771.06510120844	72588.47252460623
6	Incidence	6	China	3	Both	39	0-14 years	388	Iodine deficiency	3	Rate	2016	39.74348857	50.37577418	30.277951897519998
6	Incidence	6	China	3	Both	39	0-14 years	388	Iodine deficiency	1	Number	2017	97165.0418046466	123123.41971697244	73850.23127866878
6	Incidence	6	China	3	Both	39	0-14 years	388	Iodine deficiency	3	Rate	2017	39.33610135	49.84503919	29.897380047859997
6	Incidence	6	China	3	Both	39	0-14 years	388	Iodine deficiency	1	Number	2018	99832.3746706334	126441.9355643657	75848.60070541952
6	Incidence	6	China	3	Both	39	0-14 years	388	Iodine deficiency	3	Rate	2018	39.41412069	49.919655070990004	29.94525485
6	Incidence	6	China	3	Both	39	0-14 years	388	Iodine deficiency	1	Number	2019	102600.07397428456	129912.44223947884	77972.52337831576
6	Incidence	6	China	3	Both	39	0-14 years	388	Iodine deficiency	3	Rate	2019	39.7916798	50.384313613870006	30.2403065
6	Incidence	6	China	3	Both	39	0-14 years	388	Iodine deficiency	1	Number	2020	103800.883397628	131719.70012818012	78747.7482272111
6	Incidence	6	China	3	Both	39	0-14 years	388	Iodine deficiency	3	Rate	2020	39.92135437	50.65880612	30.286030909959997
6	Incidence	6	China	3	Both	39	0-14 years	388	Iodine deficiency	1	Number	2021	105159.88717083112	133239.8867	79495.1831400688
6	Incidence	6	China	3	Both	39	0-14 years	388	Iodine deficiency	3	Rate	2021	40.5034961	51.31881915	30.61845088
6	Incidence	6	China	3	Both	30	80-84 years	441	Colon and rectum cancer	1	Number	2010	28657.66667697451	31380.191321327497	25210.97582662297
6	Incidence	6	China	3	Both	30	80-84 years	441	Colon and rectum cancer	3	Rate	2010	227.39825598143	249.00145776931	200.04880366518
6	Incidence	6	China	3	Both	30	80-84 years	441	Colon and rectum cancer	1	Number	2011	30815.675059699643	34428.73104741416	27232.763099801512
6	Incidence	6	China	3	Both	30	80-84 years	441	Colon and rectum cancer	3	Rate	2011	233.55812466295	260.94219394451	206.40252295813
6	Incidence	6	China	3	Both	30	80-84 years	441	Colon and rectum cancer	1	Number	2012	31832.14931113734	36594.58133452462	27667.732342521744
6	Incidence	6	China	3	Both	30	80-84 years	441	Colon and rectum cancer	3	Rate	2012	229.68305361254	264.04610962431	199.63494104185997
6	Incidence	6	China	3	Both	30	80-84 years	441	Colon and rectum cancer	1	Number	2013	33162.33073679904	36790.7260681699	28945.749720657608
6	Incidence	6	China	3	Both	30	80-84 years	441	Colon and rectum cancer	3	Rate	2013	227.21758873276	252.07818266105	198.32693629979002
6	Incidence	6	China	3	Both	30	80-84 years	441	Colon and rectum cancer	1	Number	2014	35581.918764550006	40357.15602849612	30841.866416678677
6	Incidence	6	China	3	Both	30	80-84 years	441	Colon and rectum cancer	3	Rate	2014	230.00792361157	260.87591628787	199.36737256208
6	Incidence	6	China	3	Both	30	80-84 years	441	Colon and rectum cancer	1	Number	2015	37792.08173	42430.43822343824	32728.51046198396
6	Incidence	6	China	3	Both	30	80-84 years	441	Colon and rectum cancer	3	Rate	2015	231.74463492402	260.18747753311	200.69433494127
6	Incidence	6	China	3	Both	30	80-84 years	441	Colon and rectum cancer	1	Number	2016	40467.11710985883	46073.63218268035	34617.82529339097
6	Incidence	6	China	3	Both	30	80-84 years	441	Colon and rectum cancer	3	Rate	2016	236.27434253871002	269.0089616	202.12222899671
6	Incidence	6	China	3	Both	30	80-84 years	441	Colon and rectum cancer	1	Number	2017	42702.62795058832	49229.50857397258	36333.25258687901
6	Incidence	6	China	3	Both	30	80-84 years	441	Colon and rectum cancer	3	Rate	2017	239.06200753394998	275.60142582376	203.40435051697997
6	Incidence	6	China	3	Both	30	80-84 years	441	Colon and rectum cancer	1	Number	2018	45314.33410039989	51845.14593902198	37998.66534683527
6	Incidence	6	China	3	Both	30	80-84 years	441	Colon and rectum cancer	3	Rate	2018	245.86437269462	281.29894296397	206.17136286352002
6	Incidence	6	China	3	Both	30	80-84 years	441	Colon and rectum cancer	1	Number	2019	47817.959947413445	54704.09854542074	39628.62013120513
6	Incidence	6	China	3	Both	30	80-84 years	441	Colon and rectum cancer	3	Rate	2019	253.82864225208	290.38183717328	210.35775790706003
6	Incidence	6	China	3	Both	30	80-84 years	441	Colon and rectum cancer	1	Number	2020	49411.42092230159	57427.07712119719	40636.82097660384
6	Incidence	6	China	3	Both	30	80-84 years	441	Colon and rectum cancer	3	Rate	2020	255.75958221199002	297.24960298691	210.34117540847
6	Incidence	6	China	3	Both	30	80-84 years	441	Colon and rectum cancer	1	Number	2021	50768.21230826215	59913.47526874072	40944.95435286526
6	Incidence	6	China	3	Both	30	80-84 years	441	Colon and rectum cancer	3	Rate	2021	256.51061938268	302.71782187715	206.87779073008
6	Incidence	6	China	3	Both	31	85-89 years	441	Colon and rectum cancer	1	Number	2010	12952.940085298773	14344.866019630334	11239.385058556323
6	Incidence	6	China	3	Both	31	85-89 years	441	Colon and rectum cancer	3	Rate	2010	267.59669657539996	296.35269941738	232.19611095262002
6	Incidence	6	China	3	Both	31	85-89 years	441	Colon and rectum cancer	1	Number	2011	14123.1314772412	15531.902822685362	12545.384386848164
6	Incidence	6	China	3	Both	31	85-89 years	441	Colon and rectum cancer	3	Rate	2011	275.9090663	303.43078042848003	245.08624723795
6	Incidence	6	China	3	Both	31	85-89 years	441	Colon and rectum cancer	1	Number	2012	14931.692616948754	16935.315670256918	12917.113284536334
6	Incidence	6	China	3	Both	31	85-89 years	441	Colon and rectum cancer	3	Rate	2012	274.70867925899	311.57071873617	237.64506953525
6	Incidence	6	China	3	Both	31	85-89 years	441	Colon and rectum cancer	1	Number	2013	15957.731384120874	17904.29474901638	13837.021745171136
6	Incidence	6	China	3	Both	31	85-89 years	441	Colon and rectum cancer	3	Rate	2013	274.94682246076	308.48551283057	238.40764514566
6	Incidence	6	China	3	Both	31	85-89 years	441	Colon and rectum cancer	1	Number	2014	17144.986316802624	19330.670355332244	14762.958734198128
6	Incidence	6	China	3	Both	31	85-89 years	441	Colon and rectum cancer	3	Rate	2014	276.9799004	312.28996340284	238.49787710795
6	Incidence	6	China	3	Both	31	85-89 years	441	Colon and rectum cancer	1	Number	2015	18846.760838665803	22054.46027716032	16069.241262099786
6	Incidence	6	China	3	Both	31	85-89 years	441	Colon and rectum cancer	3	Rate	2015	285.27459183374	333.82803589107	243.2325789
6	Incidence	6	China	3	Both	31	85-89 years	441	Colon and rectum cancer	1	Number	2016	20766.470567966757	25836.67288687783	17062.93447469037
6	Incidence	6	China	3	Both	31	85-89 years	441	Colon and rectum cancer	3	Rate	2016	294.80090637453	366.77752051439	242.22549190940998
6	Incidence	6	China	3	Both	31	85-89 years	441	Colon and rectum cancer	1	Number	2017	22051.679160138912	25276.311192899528	18603.679740271986
6	Incidence	6	China	3	Both	31	85-89 years	441	Colon and rectum cancer	3	Rate	2017	294.14069702154	337.15309108306	248.14887275616
6	Incidence	6	China	3	Both	31	85-89 years	441	Colon and rectum cancer	1	Number	2018	23796.607872087927	27433.575847952387	19769.73911914736
6	Incidence	6	China	3	Both	31	85-89 years	441	Colon and rectum cancer	3	Rate	2018	298.69837975734	344.35011497354003	248.15255497155002
6	Incidence	6	China	3	Both	31	85-89 years	441	Colon and rectum cancer	1	Number	2019	26320.888979178537	30648.23884098466	21500.84480625353
6	Incidence	6	China	3	Both	31	85-89 years	441	Colon and rectum cancer	3	Rate	2019	309.03589810818	359.84369764829	252.44333084802997
6	Incidence	6	China	3	Both	31	85-89 years	441	Colon and rectum cancer	1	Number	2020	28136.15800096968	32813.62732002199	23392.8625689184
6	Incidence	6	China	3	Both	31	85-89 years	441	Colon and rectum cancer	3	Rate	2020	311.47413413395	363.25486077188	258.96469636392
6	Incidence	6	China	3	Both	31	85-89 years	441	Colon and rectum cancer	1	Number	2021	29966.68110238492	35189.012356651496	24301.124065257485
6	Incidence	6	China	3	Both	31	85-89 years	441	Colon and rectum cancer	3	Rate	2021	314.58602019199	369.4093221	255.10979610193002
6	Incidence	6	China	3	Both	32	90-94 years	441	Colon and rectum cancer	1	Number	2010	2869.674727081676	3241.555687136123	2322.6157078301394
6	Incidence	6	China	3	Both	32	90-94 years	441	Colon and rectum cancer	3	Rate	2010	228.76620956978002	258.41200769454997	185.15547659573
6	Incidence	6	China	3	Both	32	90-94 years	441	Colon and rectum cancer	1	Number	2011	3185.1653109464514	3571.272750790065	2721.2234315776595
6	Incidence	6	China	3	Both	32	90-94 years	441	Colon and rectum cancer	3	Rate	2011	232.74378592428002	260.95711193718	198.84300561562998
6	Incidence	6	China	3	Both	32	90-94 years	441	Colon and rectum cancer	1	Number	2012	3432.92834465988	3836.2205213888647	2892.258682
6	Incidence	6	China	3	Both	32	90-94 years	441	Colon and rectum cancer	3	Rate	2012	229.91100597219003	256.92039875393	193.70113102612
6	Incidence	6	China	3	Both	32	90-94 years	441	Colon and rectum cancer	1	Number	2013	3767.344073049574	4277.068163970695	3154.135107576597
6	Incidence	6	China	3	Both	32	90-94 years	441	Colon and rectum cancer	3	Rate	2013	231.52687432218002	262.85261023834	193.84134511927
6	Incidence	6	China	3	Both	32	90-94 years	441	Colon and rectum cancer	1	Number	2014	4101.655016788956	4668.81320482288	3450.5845400505914
6	Incidence	6	China	3	Both	32	90-94 years	441	Colon and rectum cancer	3	Rate	2014	231.92907013732	263.99916638702	195.11413332627998
6	Incidence	6	China	3	Both	32	90-94 years	441	Colon and rectum cancer	1	Number	2015	4548.00882372551	5230.382597379028	3780.3950393430177
6	Incidence	6	China	3	Both	32	90-94 years	441	Colon and rectum cancer	3	Rate	2015	237.35567203212	272.96802282127	197.29473707906
6	Incidence	6	China	3	Both	32	90-94 years	441	Colon and rectum cancer	1	Number	2016	5072.880458050255	5941.780117249114	4111.885550591634
6	Incidence	6	China	3	Both	32	90-94 years	441	Colon and rectum cancer	3	Rate	2016	245.40813298022002	287.44244561077	198.91857581577
6	Incidence	6	China	3	Both	32	90-94 years	441	Colon and rectum cancer	1	Number	2017	5467.009858522871	6334.632549978229	4482.309353874586
6	Incidence	6	China	3	Both	32	90-94 years	441	Colon and rectum cancer	3	Rate	2017	245.74375983299	284.74366432050005	201.48117194969
6	Incidence	6	China	3	Both	32	90-94 years	441	Colon and rectum cancer	1	Number	2018	5871.525655913216	6871.583982346839	4725.457411391898
6	Incidence	6	China	3	Both	32	90-94 years	441	Colon and rectum cancer	3	Rate	2018	245.41203464787	287.21145153528	197.50984427762998
6	Incidence	6	China	3	Both	32	90-94 years	441	Colon and rectum cancer	1	Number	2019	6481.744572283912	7570.748805893187	5150.81111206413
6	Incidence	6	China	3	Both	32	90-94 years	441	Colon and rectum cancer	3	Rate	2019	252.81553279013002	295.29131727382	200.90348224552002
6	Incidence	6	China	3	Both	32	90-94 years	441	Colon and rectum cancer	1	Number	2020	6979.558672323106	8252.389710754109	5533.223007299063
6	Incidence	6	China	3	Both	32	90-94 years	441	Colon and rectum cancer	3	Rate	2020	254.28297688181	300.65543117512004	201.58931017032
6	Incidence	6	China	3	Both	32	90-94 years	441	Colon and rectum cancer	1	Number	2021	7491.880666467627	8870.51786868065	5860.031835667859
6	Incidence	6	China	3	Both	32	90-94 years	441	Colon and rectum cancer	3	Rate	2021	255.52225850342998	302.54282746992004	199.86551257468
6	Incidence	6	China	3	Both	39	0-14 years	441	Colon and rectum cancer	1	Number	2010	0	0	0
6	Incidence	6	China	3	Both	39	0-14 years	441	Colon and rectum cancer	3	Rate	2010	0	0	0
6	Incidence	6	China	3	Both	39	0-14 years	441	Colon and rectum cancer	1	Number	2011	0	0	0
6	Incidence	6	China	3	Both	39	0-14 years	441	Colon and rectum cancer	3	Rate	2011	0	0	0
6	Incidence	6	China	3	Both	39	0-14 years	441	Colon and rectum cancer	1	Number	2012	0	0	0
6	Incidence	6	China	3	Both	39	0-14 years	441	Colon and rectum cancer	3	Rate	2012	0	0	0
6	Incidence	6	China	3	Both	39	0-14 years	441	Colon and rectum cancer	1	Number	2013	0	0	0
6	Incidence	6	China	3	Both	39	0-14 years	441	Colon and rectum cancer	3	Rate	2013	0	0	0
6	Incidence	6	China	3	Both	39	0-14 years	441	Colon and rectum cancer	1	Number	2014	0	0	0
6	Incidence	6	China	3	Both	39	0-14 years	441	Colon and rectum cancer	3	Rate	2014	0	0	0
6	Incidence	6	China	3	Both	39	0-14 years	441	Colon and rectum cancer	1	Number	2015	0	0	0
6	Incidence	6	China	3	Both	39	0-14 years	441	Colon and rectum cancer	3	Rate	2015	0	0	0
6	Incidence	6	China	3	Both	39	0-14 years	441	Colon and rectum cancer	1	Number	2016	0	0	0
6	Incidence	6	China	3	Both	39	0-14 years	441	Colon and rectum cancer	3	Rate	2016	0	0	0
6	Incidence	6	China	3	Both	39	0-14 years	441	Colon and rectum cancer	1	Number	2017	0	0	0
6	Incidence	6	China	3	Both	39	0-14 years	441	Colon and rectum cancer	3	Rate	2017	0	0	0
6	Incidence	6	China	3	Both	39	0-14 years	441	Colon and rectum cancer	1	Number	2018	0	0	0
6	Incidence	6	China	3	Both	39	0-14 years	441	Colon and rectum cancer	3	Rate	2018	0	0	0
6	Incidence	6	China	3	Both	39	0-14 years	441	Colon and rectum cancer	1	Number	2019	0	0	0
6	Incidence	6	China	3	Both	39	0-14 years	441	Colon and rectum cancer	3	Rate	2019	0	0	0
6	Incidence	6	China	3	Both	39	0-14 years	441	Colon and rectum cancer	1	Number	2020	0	0	0
6	Incidence	6	China	3	Both	39	0-14 years	441	Colon and rectum cancer	3	Rate	2020	0	0	0
6	Incidence	6	China	3	Both	39	0-14 years	441	Colon and rectum cancer	1	Number	2021	0	0	0
6	Incidence	6	China	3	Both	39	0-14 years	441	Colon and rectum cancer	3	Rate	2021	0	0	0
6	Incidence	6	China	3	Both	8	15-19 years	302	Diarrheal diseases	1	Number	2010	5966290.107664955	8152054.124720136	4182201.085382351
6	Incidence	6	China	3	Both	8	15-19 years	302	Diarrheal diseases	3	Rate	2010	5959.85387664389	8143.25996575432	4177.68946897142
6	Incidence	6	China	3	Both	8	15-19 years	302	Diarrheal diseases	1	Number	2011	5450026.961352892	7457829.708873127	3819719.5871014176
6	Incidence	6	China	3	Both	8	15-19 years	302	Diarrheal diseases	3	Rate	2011	5816.98943017905	7959.9820140745305	4076.9098248462997
6	Incidence	6	China	3	Both	8	15-19 years	302	Diarrheal diseases	1	Number	2012	5046423.19158834	6915152.978026678	3542107.089389586
6	Incidence	6	China	3	Both	8	15-19 years	302	Diarrheal diseases	3	Rate	2012	5711.57718756747	7826.618675911131	4008.98166475628
6	Incidence	6	China	3	Both	8	15-19 years	302	Diarrheal diseases	1	Number	2013	4725488.412386387	6485347.657133181	3321240.6928194547
6	Incidence	6	China	3	Both	8	15-19 years	302	Diarrheal diseases	3	Rate	2013	5636.70559488717	7735.9189640442	3961.6764155238398
6	Incidence	6	China	3	Both	8	15-19 years	302	Diarrheal diseases	1	Number	2014	4468115.996031927	6155641.596037259	3143450.57456164
6	Incidence	6	China	3	Both	8	15-19 years	302	Diarrheal diseases	3	Rate	2014	5585.51577680106	7695.06281428986	3929.5740740395304
6	Incidence	6	China	3	Both	8	15-19 years	302	Diarrheal diseases	1	Number	2015	4268785.229989535	5889483.167473508	3005134.615213466
6	Incidence	6	China	3	Both	8	15-19 years	302	Diarrheal diseases	3	Rate	2015	5551.4789437004	7659.1676629248495	3908.1238901737
6	Incidence	6	China	3	Both	8	15-19 years	302	Diarrheal diseases	1	Number	2016	4126091.1293595023	5683104.72232239	2919880.946020975
6	Incidence	6	China	3	Both	8	15-19 years	302	Diarrheal diseases	3	Rate	2016	5528.75408996409	7615.073805243749	3912.4932572751
6	Incidence	6	China	3	Both	8	15-19 years	302	Diarrheal diseases	1	Number	2017	4034192.69168154	5537946.612407025	2869161.6165156327
6	Incidence	6	China	3	Both	8	15-19 years	302	Diarrheal diseases	3	Rate	2017	5510.110041	7564.01529871381	3918.8500505197003
6	Incidence	6	China	3	Both	8	15-19 years	302	Diarrheal diseases	1	Number	2018	3975771.104925293	5463026.878001821	2848791.9707815587
6	Incidence	6	China	3	Both	8	15-19 years	302	Diarrheal diseases	3	Rate	2018	5486.2925135103105	7538.60387605243	3931.13829980936
6	Incidence	6	China	3	Both	8	15-19 years	302	Diarrheal diseases	1	Number	2019	3942888.771318157	5397128.221738832	2839872.6565579344
6	Incidence	6	China	3	Both	8	15-19 years	302	Diarrheal diseases	3	Rate	2019	5448.25181876204	7457.70813117564	3924.1130712829504
6	Incidence	6	China	3	Both	8	15-19 years	302	Diarrheal diseases	1	Number	2020	3884703.5532640666	5321863.009358851	2776376.3859937587
6	Incidence	6	China	3	Both	8	15-19 years	302	Diarrheal diseases	3	Rate	2020	5317.17671339728	7284.28454765279	3800.15712005313
6	Incidence	6	China	3	Both	8	15-19 years	302	Diarrheal diseases	1	Number	2021	3824325.971924524	5239420.827195732	2726521.7314679604
6	Incidence	6	China	3	Both	8	15-19 years	302	Diarrheal diseases	3	Rate	2021	5121.4886906598795	7016.5657187918205	3651.3232174935397
6	Incidence	6	China	3	Both	9	20-24 years	302	Diarrheal diseases	1	Number	2010	5639269.887896751	7882095.215733909	3832879.8243177393
6	Incidence	6	China	3	Both	9	20-24 years	302	Diarrheal diseases	3	Rate	2010	4405.8146772934	6158.07568703836	2994.52917167954
6	Incidence	6	China	3	Both	9	20-24 years	302	Diarrheal diseases	1	Number	2011	5391605.815479728	7518336.407516736	3664461.44143732
6	Incidence	6	China	3	Both	9	20-24 years	302	Diarrheal diseases	3	Rate	2011	4294.43982216712	5988.39091170021	2918.76106664228
6	Incidence	6	China	3	Both	9	20-24 years	302	Diarrheal diseases	1	Number	2012	5068668.212489371	7073900.940954946	3451957.846364842
6	Incidence	6	China	3	Both	9	20-24 years	302	Diarrheal diseases	3	Rate	2012	4213.69054938972	5880.6827144011695	2869.68520020282
6	Incidence	6	China	3	Both	9	20-24 years	302	Diarrheal diseases	1	Number	2013	4709533.855109462	6574782.24816922	3214736.189807118
6	Incidence	6	China	3	Both	9	20-24 years	302	Diarrheal diseases	3	Rate	2013	4159.81580050572	5807.34397973304	2839.49766754706
6	Incidence	6	China	3	Both	9	20-24 years	302	Diarrheal diseases	1	Number	2014	4345790.956215831	6061665.941127978	2973466.823837402
6	Incidence	6	China	3	Both	9	20-24 years	302	Diarrheal diseases	3	Rate	2014	4129.23042870577	5759.59950787654	2825.29229119384
6	Incidence	6	China	3	Both	9	20-24 years	302	Diarrheal diseases	1	Number	2015	4014841.573229704	5592389.283591588	2753163.766892733
6	Incidence	6	China	3	Both	9	20-24 years	302	Diarrheal diseases	3	Rate	2015	4118.31014469292	5736.51365803707	2824.11698304555
6	Incidence	6	China	3	Both	9	20-24 years	302	Diarrheal diseases	1	Number	2016	3753974.8494729735	5214128.588217625	2585906.120043703
6	Incidence	6	China	3	Both	9	20-24 years	302	Diarrheal diseases	3	Rate	2016	4120.90866220673	5723.78572756351	2838.6665753068496
6	Incidence	6	China	3	Both	9	20-24 years	302	Diarrheal diseases	1	Number	2017	3548133.2581572263	4925739.561078223	2454734.50165299
6	Incidence	6	China	3	Both	9	20-24 years	302	Diarrheal diseases	3	Rate	2017	4128.14787067493	5730.95196856423	2856.01082844731
6	Incidence	6	China	3	Both	9	20-24 years	302	Diarrheal diseases	1	Number	2018	3376409.218806286	4678522.705279829	2346557.110289054
6	Incidence	6	China	3	Both	9	20-24 years	302	Diarrheal diseases	3	Rate	2018	4132.47347952827	5726.16343281256	2872.01118053349
6	Incidence	6	China	3	Both	9	20-24 years	302	Diarrheal diseases	1	Number	2019	3225151.3653108417	4464347.164612347	2244690.12022152
6	Incidence	6	China	3	Both	9	20-24 years	302	Diarrheal diseases	3	Rate	2019	4126.562673379381	5712.1065909168	2872.06813392984
6	Incidence	6	China	3	Both	9	20-24 years	302	Diarrheal diseases	1	Number	2020	3043758.519359353	4237986.786849676	2122048.7810780387
6	Incidence	6	China	3	Both	9	20-24 years	302	Diarrheal diseases	3	Rate	2020	4042.22141387021	5628.19975124324	2818.15754094588
6	Incidence	6	China	3	Both	9	20-24 years	302	Diarrheal diseases	1	Number	2021	2855528.9619717184	3982792.599590959	1950239.499637315
6	Incidence	6	China	3	Both	9	20-24 years	302	Diarrheal diseases	3	Rate	2021	3902.3735347296097	5442.8950439462	2665.20252854096
6	Incidence	6	China	3	Both	10	25-29 years	302	Diarrheal diseases	1	Number	2010	4592911.353165774	6122798.581162967	3416489.287832494
6	Incidence	6	China	3	Both	10	25-29 years	302	Diarrheal diseases	3	Rate	2010	4518.01863751738	6022.95929016613	3360.77949047857
6	Incidence	6	China	3	Both	10	25-29 years	302	Diarrheal diseases	1	Number	2011	4752919.087217757	6324685.872577162	3537018.7686642567
6	Incidence	6	China	3	Both	10	25-29 years	302	Diarrheal diseases	3	Rate	2011	4387.31893287867	5838.18355921377	3264.9471040736303
6	Incidence	6	China	3	Both	10	25-29 years	302	Diarrheal diseases	1	Number	2012	4952258.716128978	6573851.604500692	3676418.7675468735
6	Incidence	6	China	3	Both	10	25-29 years	302	Diarrheal diseases	3	Rate	2012	4287.10186885023	5690.892401766219	3182.6248733115904
6	Incidence	6	China	3	Both	10	25-29 years	302	Diarrheal diseases	1	Number	2013	5124869.959749967	6792309.734940636	3789873.98228617
6	Incidence	6	China	3	Both	10	25-29 years	302	Diarrheal diseases	3	Rate	2013	4214.03334812668	5585.12117549258	3116.30450567194
6	Incidence	6	China	3	Both	10	25-29 years	302	Diarrheal diseases	1	Number	2014	5220034.06061509	6924920.285833867	3842760.668171922
6	Incidence	6	China	3	Both	10	25-29 years	302	Diarrheal diseases	3	Rate	2014	4164.598530019481	5524.77484016409	3065.79521207181
6	Incidence	6	China	3	Both	10	25-29 years	302	Diarrheal diseases	1	Number	2015	5201659.158357649	6923385.482771892	3810712.0907655833
6	Incidence	6	China	3	Both	10	25-29 years	302	Diarrheal diseases	3	Rate	2015	4135.5929815501295	5504.4560859227395	3029.7168071762403
6	Incidence	6	China	3	Both	10	25-29 years	302	Diarrheal diseases	1	Number	2016	5045797.775731063	6685707.752865508	3695592.396675511
6	Incidence	6	China	3	Both	10	25-29 years	302	Diarrheal diseases	3	Rate	2016	4123.5121680802995	5463.67462520343	3020.10125916087
6	Incidence	6	China	3	Both	10	25-29 years	302	Diarrheal diseases	1	Number	2017	4791359.243988231	6339994.640778038	3508381.723519099
6	Incidence	6	China	3	Both	10	25-29 years	302	Diarrheal diseases	3	Rate	2017	4121.12907645959	5453.1365585854	3017.6184243031203
6	Incidence	6	China	3	Both	10	25-29 years	302	Diarrheal diseases	1	Number	2018	4474365.272078227	5926474.752892969	3276946.901341434
6	Incidence	6	China	3	Both	10	25-29 years	302	Diarrheal diseases	3	Rate	2018	4120.51716554478	5457.78886289288	3017.7947343321102
6	Incidence	6	China	3	Both	10	25-29 years	302	Diarrheal diseases	1	Number	2019	4127139.993278821	5484101.538182467	3025733.4057213217
6	Incidence	6	China	3	Both	10	25-29 years	302	Diarrheal diseases	3	Rate	2019	4113.81414218547	5466.3942831347495	3015.96381397535
6	Incidence	6	China	3	Both	10	25-29 years	302	Diarrheal diseases	1	Number	2020	3741831.9244207977	4983480.733742489	2751061.0836365754
6	Incidence	6	China	3	Both	10	25-29 years	302	Diarrheal diseases	3	Rate	2020	4041.53897643205	5382.6393142541	2971.41101488241
6	Incidence	6	China	3	Both	10	25-29 years	302	Diarrheal diseases	1	Number	2021	3386148.115414363	4481519.723142434	2458643.141483952
6	Incidence	6	China	3	Both	10	25-29 years	302	Diarrheal diseases	3	Rate	2021	3915.4336615725897	5182.02174887619	2842.9512796970002
6	Incidence	6	China	3	Both	11	30-34 years	302	Diarrheal diseases	1	Number	2010	4540455.165382563	5765234.442874657	3471007.4858663823
6	Incidence	6	China	3	Both	11	30-34 years	302	Diarrheal diseases	3	Rate	2010	4650.09223141819	5904.445902144969	3554.8209061242205
6	Incidence	6	China	3	Both	11	30-34 years	302	Diarrheal diseases	1	Number	2011	4315256.322202489	5486334.634070211	3299594.4561706344
6	Incidence	6	China	3	Both	11	30-34 years	302	Diarrheal diseases	3	Rate	2011	4505.76567691864	5728.54459631879	3445.26450766579
6	Incidence	6	China	3	Both	11	30-34 years	302	Diarrheal diseases	1	Number	2012	4167255.554997574	5316936.827457814	3189099.7176398523
6	Incidence	6	China	3	Both	11	30-34 years	302	Diarrheal diseases	3	Rate	2012	4393.79036065127	5605.9690778166205	3362.46131622946
6	Incidence	6	China	3	Both	11	30-34 years	302	Diarrheal diseases	1	Number	2013	4110318.063506119	5252814.489733236	3145296.87941177
6	Incidence	6	China	3	Both	11	30-34 years	302	Diarrheal diseases	3	Rate	2013	4310.1817219327395	5508.231881948121	3298.23651363094
6	Incidence	6	China	3	Both	11	30-34 years	302	Diarrheal diseases	1	Number	2014	4155741.832530863	5316057.09241575	3179633.331450792
6	Incidence	6	China	3	Both	11	30-34 years	302	Diarrheal diseases	3	Rate	2014	4250.48108628469	5437.2482785249995	3252.1200501093904
6	Incidence	6	China	3	Both	11	30-34 years	302	Diarrheal diseases	1	Number	2015	4303371.374141377	5508591.606527585	3291960.289167504
6	Incidence	6	China	3	Both	11	30-34 years	302	Diarrheal diseases	3	Rate	2015	4209.26590420052	5388.1305640622495	3219.97220282658
6	Incidence	6	China	3	Both	11	30-34 years	302	Diarrheal diseases	1	Number	2016	4541187.452720427	5819561.791891934	3472640.0249810014
6	Incidence	6	China	3	Both	11	30-34 years	302	Diarrheal diseases	3	Rate	2016	4181.341234524641	5358.4164804130005	3197.46609896389
6	Incidence	6	China	3	Both	11	30-34 years	302	Diarrheal diseases	1	Number	2017	4805153.375539565	6161270.650861484	3665826.429451132
6	Incidence	6	China	3	Both	11	30-34 years	302	Diarrheal diseases	3	Rate	2017	4161.99029422005	5336.593162558291	3175.16067173563
6	Incidence	6	China	3	Both	11	30-34 years	302	Diarrheal diseases	1	Number	2018	5022719.768253052	6435839.420374185	3826465.025909087
6	Incidence	6	China	3	Both	11	30-34 years	302	Diarrheal diseases	3	Rate	2018	4144.0219184711805	5309.92387637578	3157.04551901486
6	Incidence	6	China	3	Both	11	30-34 years	302	Diarrheal diseases	1	Number	2019	5133790.001116328	6576990.370816404	3910579.155022425
6	Incidence	6	China	3	Both	11	30-34 years	302	Diarrheal diseases	3	Rate	2019	4120.05818003507	5278.28036818837	3138.38579934538
6	Incidence	6	China	3	Both	11	30-34 years	302	Diarrheal diseases	1	Number	2020	5042064.0398087	6442873.426244605	3853466.826729698
6	Incidence	6	China	3	Both	11	30-34 years	302	Diarrheal diseases	3	Rate	2020	4041.24845334949	5164.00665746511	3088.57974246313
6	Incidence	6	China	3	Both	11	30-34 years	302	Diarrheal diseases	1	Number	2021	4737421.953954871	6009832.233277354	3613455.610966454
6	Incidence	6	China	3	Both	11	30-34 years	302	Diarrheal diseases	3	Rate	2021	3910.2713301889803	4960.51964748715	2982.5487397585603
6	Incidence	6	China	3	Both	12	35-39 years	302	Diarrheal diseases	1	Number	2010	5657666.973645108	7037443.81863793	4431080.753706049
6	Incidence	6	China	3	Both	12	35-39 years	302	Diarrheal diseases	3	Rate	2010	4770.20864854828	5933.55450642773	3736.02402407334
6	Incidence	6	China	3	Both	12	35-39 years	302	Diarrheal diseases	1	Number	2011	5288442.414709578	6584353.235363591	4138514.263043563
6	Incidence	6	China	3	Both	12	35-39 years	302	Diarrheal diseases	3	Rate	2011	4634.12323255195	5769.69585873853	3626.47138622025
6	Incidence	6	China	3	Both	12	35-39 years	302	Diarrheal diseases	1	Number	2012	4925398.538697113	6134362.669651126	3860277.155945611
6	Incidence	6	China	3	Both	12	35-39 years	302	Diarrheal diseases	3	Rate	2012	4525.74845837959	5636.61644376472	3547.05172590159
6	Incidence	6	China	3	Both	12	35-39 years	302	Diarrheal diseases	1	Number	2013	4597496.70260225	5720564.565863058	3604768.4120023134
6	Incidence	6	China	3	Both	12	35-39 years	302	Diarrheal diseases	3	Rate	2013	4439.10417299443	5523.4802064857	3480.5772653062795
6	Incidence	6	China	3	Both	12	35-39 years	302	Diarrheal diseases	1	Number	2014	4337673.884065987	5390295.085487869	3401473.6777299186
6	Incidence	6	China	3	Both	12	35-39 years	302	Diarrheal diseases	3	Rate	2014	4370.3034343133695	5430.84283274619	3427.06079175671
6	Incidence	6	China	3	Both	12	35-39 years	302	Diarrheal diseases	1	Number	2015	4151305.627597746	5168231.609380448	3254908.9003031496
6	Incidence	6	China	3	Both	12	35-39 years	302	Diarrheal diseases	3	Rate	2015	4316.147729710739	5373.45431257856	3384.1564367276796
6	Incidence	6	China	3	Both	12	35-39 years	302	Diarrheal diseases	1	Number	2016	4021968.056867996	5007138.071071118	3149883.3663887577
6	Incidence	6	China	3	Both	12	35-39 years	302	Diarrheal diseases	3	Rate	2016	4276.18771619847	5323.62813679273	3348.98049123208
6	Incidence	6	China	3	Both	12	35-39 years	302	Diarrheal diseases	1	Number	2017	3944906.306486073	4895460.017802768	3084950.752370031
6	Incidence	6	China	3	Both	12	35-39 years	302	Diarrheal diseases	3	Rate	2017	4246.5097179143	5269.73695296147	3320.80722112142
6	Incidence	6	China	3	Both	12	35-39 years	302	Diarrheal diseases	1	Number	2018	3933005.788258928	4884718.199757163	3081073.372327009
6	Incidence	6	China	3	Both	12	35-39 years	302	Diarrheal diseases	3	Rate	2018	4219.39291266091	5240.40554782022	3305.42588810676
6	Incidence	6	China	3	Both	12	35-39 years	302	Diarrheal diseases	1	Number	2019	3995751.448844183	4969721.076412192	3145050.8791673537
6	Incidence	6	China	3	Both	12	35-39 years	302	Diarrheal diseases	3	Rate	2019	4186.6949370170105	5207.20728888686	3295.3422556549804
6	Incidence	6	China	3	Both	12	35-39 years	302	Diarrheal diseases	1	Number	2020	4094930.739936048	5080840.151411478	3216244.741223418
6	Incidence	6	China	3	Both	12	35-39 years	302	Diarrheal diseases	3	Rate	2020	4105.70175921331	5094.20443781609	3224.7045263353502
6	Incidence	6	China	3	Both	12	35-39 years	302	Diarrheal diseases	1	Number	2021	4202887.688938586	5225890.812319567	3291737.140863179
6	Incidence	6	China	3	Both	12	35-39 years	302	Diarrheal diseases	3	Rate	2021	3966.3633055625396	4931.79525387114	3106.48924582002
6	Incidence	6	China	3	Both	13	40-44 years	302	Diarrheal diseases	1	Number	2010	6052730.506119043	7369105.343658561	4788592.770540527
6	Incidence	6	China	3	Both	13	40-44 years	302	Diarrheal diseases	3	Rate	2010	4828.97306937567	5879.19967920998	3820.42212283694
6	Incidence	6	China	3	Both	13	40-44 years	302	Diarrheal diseases	1	Number	2011	5833680.876653833	7109876.482334221	4615180.803679165
6	Incidence	6	China	3	Both	13	40-44 years	302	Diarrheal diseases	3	Rate	2011	4689.77070348559	5715.72068086418	3710.2029031109
6	Incidence	6	China	3	Both	13	40-44 years	302	Diarrheal diseases	1	Number	2012	5646675.996940768	6889677.188625004	4463899.480574141
6	Incidence	6	China	3	Both	13	40-44 years	302	Diarrheal diseases	3	Rate	2012	4584.21435601184	5593.336166887089	3623.98552594985
6	Incidence	6	China	3	Both	13	40-44 years	302	Diarrheal diseases	1	Number	2013	5488131.02843059	6704124.920508525	4331477.409620517
6	Incidence	6	China	3	Both	13	40-44 years	302	Diarrheal diseases	3	Rate	2013	4506.67908243016	5505.21468761187	3556.87182700843
6	Incidence	6	China	3	Both	13	40-44 years	302	Diarrheal diseases	1	Number	2014	5323970.372898363	6494503.727519907	4189891.742338375
6	Incidence	6	China	3	Both	13	40-44 years	302	Diarrheal diseases	3	Rate	2014	4449.10631460708	5427.29119820735	3501.38571455074
6	Incidence	6	China	3	Both	13	40-44 years	302	Diarrheal diseases	1	Number	2015	5125355.449009252	6251457.419683593	4025809.984276829
6	Incidence	6	China	3	Both	13	40-44 years	302	Diarrheal diseases	3	Rate	2015	4403.84962430217	5371.4281249189	3459.08922086497
6	Incidence	6	China	3	Both	13	40-44 years	302	Diarrheal diseases	1	Number	2016	4882683.162843665	5952841.853637667	3843693.409344272
6	Incidence	6	China	3	Both	13	40-44 years	302	Diarrheal diseases	3	Rate	2016	4367.608653788569	5324.87624682175	3438.22198518099
6	Incidence	6	China	3	Both	13	40-44 years	302	Diarrheal diseases	1	Number	2017	4615369.122620753	5622560.90336922	3638927.196603688
6	Incidence	6	China	3	Both	13	40-44 years	302	Diarrheal diseases	3	Rate	2017	4337.04206597299	5283.49575267789	3419.48388252026
6	Incidence	6	China	3	Both	13	40-44 years	302	Diarrheal diseases	1	Number	2018	4351389.975161695	5305911.084728476	3437665.110591846
6	Incidence	6	China	3	Both	13	40-44 years	302	Diarrheal diseases	3	Rate	2018	4304.5241298235	5248.76474535312	3400.6403708380803
6	Incidence	6	China	3	Both	13	40-44 years	302	Diarrheal diseases	1	Number	2019	4124275.858712658	5016844.49660924	3269609.910221098
6	Incidence	6	China	3	Both	13	40-44 years	302	Diarrheal diseases	3	Rate	2019	4263.8097482103	5186.57606879249	3380.2284535829394
6	Incidence	6	China	3	Both	13	40-44 years	302	Diarrheal diseases	1	Number	2020	3915217.340628617	4765878.652291415	3112721.888284353
6	Incidence	6	China	3	Both	13	40-44 years	302	Diarrheal diseases	3	Rate	2020	4181.36533588236	5089.8527611531	3324.3179807292004
6	Incidence	6	China	3	Both	13	40-44 years	302	Diarrheal diseases	1	Number	2021	3697717.653614461	4508995.281699696	2933123.653405362
6	Incidence	6	China	3	Both	13	40-44 years	302	Diarrheal diseases	3	Rate	2021	4039.7342990116	4926.05022878334	3204.41995194565
6	Incidence	6	China	3	Both	14	45-49 years	302	Diarrheal diseases	1	Number	2010	5213340.79026004	6457835.25507318	3958172.072518139
6	Incidence	6	China	3	Both	14	45-49 years	302	Diarrheal diseases	3	Rate	2010	4905.14883060473	6076.073735452111	3724.18069218072
6	Incidence	6	China	3	Both	14	45-49 years	302	Diarrheal diseases	1	Number	2011	5465933.595384656	6758982.067901414	4163259.394610991
6	Incidence	6	China	3	Both	14	45-49 years	302	Diarrheal diseases	3	Rate	2011	4772.04298047988	5900.9412334524595	3634.7409684497197
6	Incidence	6	China	3	Both	14	45-49 years	302	Diarrheal diseases	1	Number	2012	5625407.838315787	6941034.872760577	4292513.905041748
6	Incidence	6	China	3	Both	14	45-49 years	302	Diarrheal diseases	3	Rate	2012	4665.39241716437	5756.49844302593	3559.96621022772
6	Incidence	6	China	3	Both	14	45-49 years	302	Diarrheal diseases	1	Number	2013	5654561.807866883	6961319.191017749	4333841.75585397
6	Incidence	6	China	3	Both	14	45-49 years	302	Diarrheal diseases	3	Rate	2013	4579.88278333601	5638.284096195241	3510.1724798063497
6	Incidence	6	China	3	Both	14	45-49 years	302	Diarrheal diseases	1	Number	2014	5604195.142149117	6895830.876076468	4317817.844101709
6	Incidence	6	China	3	Both	14	45-49 years	302	Diarrheal diseases	3	Rate	2014	4511.3502763872	5551.11086242028	3475.82270607869
6	Incidence	6	China	3	Both	14	45-49 years	302	Diarrheal diseases	1	Number	2015	5515735.404576256	6789808.14048591	4270333.049985107
6	Incidence	6	China	3	Both	14	45-49 years	302	Diarrheal diseases	3	Rate	2015	4456.5617487299005	5485.97730322581	3450.3110698731402
6	Incidence	6	China	3	Both	14	45-49 years	302	Diarrheal diseases	1	Number	2016	5422470.264251825	6676468.336776937	4197918.226940881
6	Incidence	6	China	3	Both	14	45-49 years	302	Diarrheal diseases	3	Rate	2016	4415.950169532451	5437.18085058712	3418.6997443130704
6	Incidence	6	China	3	Both	14	45-49 years	302	Diarrheal diseases	1	Number	2017	5332302.628667466	6564773.069710644	4135435.797539109
6	Incidence	6	China	3	Both	14	45-49 years	302	Diarrheal diseases	3	Rate	2017	4386.03275736994	5399.78912180502	3401.5617899277995
6	Incidence	6	China	3	Both	14	45-49 years	302	Diarrheal diseases	1	Number	2018	5239367.58051094	6451226.793397201	4069694.453660648
6	Incidence	6	China	3	Both	14	45-49 years	302	Diarrheal diseases	3	Rate	2018	4359.37105544801	5367.68816524301	3386.15451830456
6	Incidence	6	China	3	Both	14	45-49 years	302	Diarrheal diseases	1	Number	2019	5110247.109853207	6296100.312707486	3980137.306985901
6	Incidence	6	China	3	Both	14	45-49 years	302	Diarrheal diseases	3	Rate	2019	4327.03574986982	5331.14163605182	3370.12986779289
6	Incidence	6	China	3	Both	14	45-49 years	302	Diarrheal diseases	1	Number	2020	4890774.787401226	6041910.094785597	3810802.737088488
6	Incidence	6	China	3	Both	14	45-49 years	302	Diarrheal diseases	3	Rate	2020	4257.94464762838	5260.13154721731	3317.71300517714
6	Incidence	6	China	3	Both	14	45-49 years	302	Diarrheal diseases	1	Number	2021	4549988.136336268	5584704.956990344	3550878.9389037164
6	Incidence	6	China	3	Both	14	45-49 years	302	Diarrheal diseases	3	Rate	2021	4124.29637315541	5062.20625397166	3218.66270645418
6	Incidence	6	China	3	Both	15	50-54 years	302	Diarrheal diseases	1	Number	2010	3935943.772766876	5053115.1591587765	2809509.545876523
6	Incidence	6	China	3	Both	15	50-54 years	302	Diarrheal diseases	3	Rate	2010	4958.2774222159305	6365.626200981291	3539.25984542888
6	Incidence	6	China	3	Both	15	50-54 years	302	Diarrheal diseases	1	Number	2011	3758999.1147967614	4826462.862378081	2689770.070991371
6	Incidence	6	China	3	Both	15	50-54 years	302	Diarrheal diseases	3	Rate	2011	4808.59956016251	6174.12414539149	3440.81676672773
6	Incidence	6	China	3	Both	15	50-54 years	302	Diarrheal diseases	1	Number	2012	3776004.166311317	4826697.086216761	2707678.45598042
6	Incidence	6	China	3	Both	15	50-54 years	302	Diarrheal diseases	3	Rate	2012	4695.82511627034	6002.46302911968	3367.25912905909
6	Incidence	6	China	3	Both	15	50-54 years	302	Diarrheal diseases	1	Number	2013	4013357.062082596	5118045.04046897	2886979.9992367383
6	Incidence	6	China	3	Both	15	50-54 years	302	Diarrheal diseases	3	Rate	2013	4615.86129383968	5886.39028050245	3320.38715430197
6	Incidence	6	China	3	Both	15	50-54 years	302	Diarrheal diseases	1	Number	2014	4365128.132284476	5554047.789076937	3149303.6106769587
6	Incidence	6	China	3	Both	15	50-54 years	302	Diarrheal diseases	3	Rate	2014	4558.54226114928	5800.14166816671	3288.8458637175504
6	Incidence	6	China	3	Both	15	50-54 years	302	Diarrheal diseases	1	Number	2015	4738285.864517026	6009261.5478878	3430097.461252985
6	Incidence	6	China	3	Both	15	50-54 years	302	Diarrheal diseases	3	Rate	2015	4514.59833042918	5725.5731137639705	3268.16758519076
6	Incidence	6	China	3	Both	15	50-54 years	302	Diarrheal diseases	1	Number	2016	5060244.124243256	6409710.238585695	3681294.4237449616
6	Incidence	6	China	3	Both	15	50-54 years	302	Diarrheal diseases	3	Rate	2016	4477.28837863608	5671.29183039883	3257.1979408673296
6	Incidence	6	China	3	Both	15	50-54 years	302	Diarrheal diseases	1	Number	2017	5282956.969492596	6681029.456262778	3849234.591607426
6	Incidence	6	China	3	Both	15	50-54 years	302	Diarrheal diseases	3	Rate	2017	4443.799020724779	5619.798216532789	3237.8126506617996
6	Incidence	6	China	3	Both	15	50-54 years	302	Diarrheal diseases	1	Number	2018	5363690.195680347	6763297.37978361	3908751.9785861215
6	Incidence	6	China	3	Both	15	50-54 years	302	Diarrheal diseases	3	Rate	2018	4409.1746552078	5559.70951055137	3213.1554076995203
6	Incidence	6	China	3	Both	15	50-54 years	302	Diarrheal diseases	1	Number	2019	5345118.011379433	6735799.210734028	3903088.519547629
6	Incidence	6	China	3	Both	15	50-54 years	302	Diarrheal diseases	3	Rate	2019	4369.53208688318	5506.38745850796	3190.7004649477003
6	Incidence	6	China	3	Both	15	50-54 years	302	Diarrheal diseases	1	Number	2020	5238907.678059176	6616118.152768608	3868322.829512163
6	Incidence	6	China	3	Both	15	50-54 years	302	Diarrheal diseases	3	Rate	2020	4300.2491750504305	5430.70395144269	3175.23290706299
6	Incidence	6	China	3	Both	15	50-54 years	302	Diarrheal diseases	1	Number	2021	5039884.870342216	6352727.61428009	3704305.748178534
6	Incidence	6	China	3	Both	15	50-54 years	302	Diarrheal diseases	3	Rate	2021	4170.05226933017	5256.31177812328	3064.9804487370698
6	Incidence	6	China	3	Both	16	55-59 years	302	Diarrheal diseases	1	Number	2010	4162188.694050912	5571433.971915839	2732495.06612059
6	Incidence	6	China	3	Both	16	55-59 years	302	Diarrheal diseases	3	Rate	2010	5087.95056059595	6810.642833480771	3340.26177702261
6	Incidence	6	China	3	Both	16	55-59 years	302	Diarrheal diseases	1	Number	2011	4168650.3129321937	5564430.129107187	2746499.5912727537
6	Incidence	6	China	3	Both	16	55-59 years	302	Diarrheal diseases	3	Rate	2011	4945.01767899095	6600.74683563234	3258.0063125112697
6	Incidence	6	China	3	Both	16	55-59 years	302	Diarrheal diseases	1	Number	2012	4106699.0909608793	5474224.491741747	2715029.1539752665
6	Incidence	6	China	3	Both	16	55-59 years	302	Diarrheal diseases	3	Rate	2012	4823.64499812502	6429.91244387111	3189.01787256882
6	Incidence	6	China	3	Both	235	95+ years	388	Iodine deficiency	1	Number	2010	8.996572768099293	21.44702326424114	2.7292158417974703
6	Incidence	6	China	3	Both	235	95+ years	388	Iodine deficiency	3	Rate	2010	4.658463105	11.105358580779999	1.413199407
6	Incidence	6	China	3	Both	235	95+ years	388	Iodine deficiency	1	Number	2011	10.28254786862184	24.51952638087115	3.1332663674938512
6	Incidence	6	China	3	Both	235	95+ years	388	Iodine deficiency	3	Rate	2011	4.649576356	11.08727249	1.41680461
6	Incidence	6	China	3	Both	235	95+ years	388	Iodine deficiency	1	Number	2012	11.744976919672109	28.078165187682977	3.589491801057507
6	Incidence	6	China	3	Both	235	95+ years	388	Iodine deficiency	3	Rate	2012	4.6303095998199995	11.06946388	1.415112048
6	Incidence	6	China	3	Both	235	95+ years	388	Iodine deficiency	1	Number	2013	13.382893143312256	32.121401527505874	4.095145592532637
6	Incidence	6	China	3	Both	235	95+ years	388	Iodine deficiency	3	Rate	2013	4.607731714	11.0594024	1.409959118
6	Incidence	6	China	3	Both	235	95+ years	388	Iodine deficiency	1	Number	2014	14.93615630289743	35.99132207196063	4.57118638797464
6	Incidence	6	China	3	Both	235	95+ years	388	Iodine deficiency	3	Rate	2014	4.587060314	11.05333673	1.403862362
6	Incidence	6	China	3	Both	235	95+ years	388	Iodine deficiency	1	Number	2015	16.691934572227506	40.271751566673686	5.099277374885193
6	Incidence	6	China	3	Both	235	95+ years	388	Iodine deficiency	3	Rate	2015	4.573184354	11.03348107	1.397078056
6	Incidence	6	China	3	Both	235	95+ years	388	Iodine deficiency	1	Number	2016	18.584653168908694	44.8911418610755	5.601397588584602
6	Incidence	6	China	3	Both	235	95+ years	388	Iodine deficiency	3	Rate	2016	4.559712118	11.013963061890001	1.374293092
6	Incidence	6	China	3	Both	235	95+ years	388	Iodine deficiency	1	Number	2017	20.479357783899648	49.43120261799103	6.095830073380375
6	Incidence	6	China	3	Both	235	95+ years	388	Iodine deficiency	3	Rate	2017	4.541107221	10.96090969	1.351693654
6	Incidence	6	China	3	Both	235	95+ years	388	Iodine deficiency	1	Number	2018	22.38240823672952	53.9658512774694	6.726109600562408
6	Incidence	6	China	3	Both	235	95+ years	388	Iodine deficiency	3	Rate	2018	4.523434399	10.90637725	1.359331633
6	Incidence	6	China	3	Both	235	95+ years	388	Iodine deficiency	1	Number	2019	24.3843139895436	58.77231713901921	7.384576846912755
6	Incidence	6	China	3	Both	235	95+ years	388	Iodine deficiency	3	Rate	2019	4.513336778719999	10.87827448	1.366824685
6	Incidence	6	China	3	Both	235	95+ years	388	Iodine deficiency	1	Number	2020	26.784072974975118	65.24016070658767	7.771364410681776
6	Incidence	6	China	3	Both	235	95+ years	388	Iodine deficiency	3	Rate	2020	4.547194908	11.07597515	1.319362769
6	Incidence	6	China	3	Both	235	95+ years	388	Iodine deficiency	1	Number	2021	29.9682886756936	71.59488247923372	8.863714071778908
6	Incidence	6	China	3	Both	235	95+ years	388	Iodine deficiency	3	Rate	2021	4.689150571	11.20248098	1.386909021
6	Incidence	6	China	3	Both	8	15-19 years	389	Vitamin A deficiency	1	Number	2010	4236163.36064912	6782055.197917471	2327739.341527495
6	Incidence	6	China	3	Both	8	15-19 years	389	Vitamin A deficiency	3	Rate	2010	4231.5935315693905	6774.738947238449	2325.22825542733
6	Incidence	6	China	3	Both	8	15-19 years	389	Vitamin A deficiency	1	Number	2011	3781638.103019769	6051530.792627588	2105960.4935475145
6	Incidence	6	China	3	Both	8	15-19 years	389	Vitamin A deficiency	3	Rate	2011	4036.26422952001	6458.9938557624	2247.75950985379
6	Incidence	6	China	3	Both	8	15-19 years	389	Vitamin A deficiency	1	Number	2012	3419522.703154849	5459484.502465269	1911523.1677131888
6	Incidence	6	China	3	Both	8	15-19 years	389	Vitamin A deficiency	3	Rate	2012	3870.23979603284	6179.0828783711695	2163.47533762443
6	Incidence	6	China	3	Both	8	15-19 years	389	Vitamin A deficiency	1	Number	2013	3118158.3324615424	4985238.57948081	1758774.7696373323
6	Incidence	6	China	3	Both	8	15-19 years	389	Vitamin A deficiency	3	Rate	2013	3719.43362981478	5946.54345551893	2097.9197744249
6	Incidence	6	China	3	Both	8	15-19 years	389	Vitamin A deficiency	1	Number	2014	2855876.148805975	4560543.747219028	1626133.9236301952
6	Incidence	6	China	3	Both	8	15-19 years	389	Vitamin A deficiency	3	Rate	2014	3570.08217779305	5701.058135801651	2032.80234749818
6	Incidence	6	China	3	Both	8	15-19 years	389	Vitamin A deficiency	1	Number	2015	2621298.111939884	4261138.584879385	1473727.8651171988
6	Incidence	6	China	3	Both	8	15-19 years	389	Vitamin A deficiency	3	Rate	2015	3408.9513736514496	5541.5346183169695	1916.55676525162
6	Incidence	6	China	3	Both	8	15-19 years	389	Vitamin A deficiency	1	Number	2016	2413711.848472363	3935850.279664064	1376328.8882717823
6	Incidence	6	China	3	Both	8	15-19 years	389	Vitamin A deficiency	3	Rate	2016	3234.2521858715904	5273.84094266403	1844.21132049731
6	Incidence	6	China	3	Both	8	15-19 years	389	Vitamin A deficiency	1	Number	2017	2236305.628236705	3637345.259223311	1267924.990579058
6	Incidence	6	China	3	Both	8	15-19 years	389	Vitamin A deficiency	3	Rate	2017	3054.46245124238	4968.07519339934	1731.7978481184803
6	Incidence	6	China	3	Both	8	15-19 years	389	Vitamin A deficiency	1	Number	2018	2081403.437475768	3444988.766744771	1181651.34619573
6	Incidence	6	China	3	Both	8	15-19 years	389	Vitamin A deficiency	3	Rate	2018	2872.19454924644	4753.8491480822195	1630.59813131139
6	Incidence	6	China	3	Both	8	15-19 years	389	Vitamin A deficiency	1	Number	2019	1947070.460411308	3252355.4631931745	1104093.815515827
6	Incidence	6	China	3	Both	8	15-19 years	389	Vitamin A deficiency	3	Rate	2019	2690.44621658128	4494.07847781589	1525.6279056680098
6	Incidence	6	China	3	Both	8	15-19 years	389	Vitamin A deficiency	1	Number	2020	1831600.75460851	3044202.874259452	1052926.8467835465
6	Incidence	6	China	3	Both	8	15-19 years	389	Vitamin A deficiency	3	Rate	2020	2506.99821675254	4166.74384851552	1441.19056547421
6	Incidence	6	China	3	Both	8	15-19 years	389	Vitamin A deficiency	1	Number	2021	1762717.6794964497	2921660.6523048943	1002570.3420292896
6	Incidence	6	China	3	Both	8	15-19 years	389	Vitamin A deficiency	3	Rate	2021	2360.6090920707397	3912.6507778298796	1342.62944790506
6	Incidence	6	China	3	Both	9	20-24 years	389	Vitamin A deficiency	1	Number	2010	5771962.827730097	9161141.92441861	3532985.578637976
6	Incidence	6	China	3	Both	9	20-24 years	389	Vitamin A deficiency	3	Rate	2010	4509.48421493083	7157.3615651910395	2760.22960887842
6	Incidence	6	China	3	Both	9	20-24 years	389	Vitamin A deficiency	1	Number	2011	5379032.69388763	8562775.681458361	3279521.970633149
6	Incidence	6	China	3	Both	9	20-24 years	389	Vitamin A deficiency	3	Rate	2011	4284.42527067691	6820.29178935203	2612.15493683228
6	Incidence	6	China	3	Both	9	20-24 years	389	Vitamin A deficiency	1	Number	2012	4925894.982922821	7834703.406360634	2919054.417949251
6	Incidence	6	China	3	Both	9	20-24 years	389	Vitamin A deficiency	3	Rate	2012	4095.0001591511095	6513.153814113939	2426.67136581547
6	Incidence	6	China	3	Both	9	20-24 years	389	Vitamin A deficiency	1	Number	2013	4444797.77354492	7133258.0863354765	2616091.865426559
6	Incidence	6	China	3	Both	9	20-24 years	389	Vitamin A deficiency	3	Rate	2013	3925.98090963613	6300.6319966106	2310.7298115224903
6	Incidence	6	China	3	Both	9	20-24 years	389	Vitamin A deficiency	1	Number	2014	3959591.116342173	6383241.124024496	2291047.785822428
6	Incidence	6	China	3	Both	9	20-24 years	389	Vitamin A deficiency	3	Rate	2014	3762.27579457026	6065.149876891341	2176.87972710832
6	Incidence	6	China	3	Both	9	20-24 years	389	Vitamin A deficiency	1	Number	2015	3498481.1273654317	5626376.833211349	1991896.0933842624
6	Incidence	6	China	3	Both	9	20-24 years	389	Vitamin A deficiency	3	Rate	2015	3588.64230506996	5771.37711848483	2043.2302841677401
6	Incidence	6	China	3	Both	9	20-24 years	389	Vitamin A deficiency	1	Number	2016	3099130.6126203807	5034201.499809336	1763354.676315942
6	Incidence	6	China	3	Both	9	20-24 years	389	Vitamin A deficiency	3	Rate	2016	3402.0564065980197	5526.2715920355495	1935.71450304023
6	Incidence	6	China	3	Both	9	20-24 years	389	Vitamin A deficiency	1	Number	2017	2759113.55000534	4493565.037640976	1563354.414391894
6	Incidence	6	China	3	Both	9	20-24 years	389	Vitamin A deficiency	3	Rate	2017	3210.1468286792797	5228.12972123578	1818.91651956556
6	Incidence	6	China	3	Both	9	20-24 years	389	Vitamin A deficiency	1	Number	2018	2462950.945302454	4036207.445686795	1398239.191691685
6	Incidence	6	China	3	Both	9	20-24 years	389	Vitamin A deficiency	3	Rate	2018	3014.4685680131797	4940.01738126761	1711.34065904067
6	Incidence	6	China	3	Both	9	20-24 years	389	Vitamin A deficiency	1	Number	2019	2202007.9547644244	3648509.807012965	1240197.882616043
6	Incidence	6	China	3	Both	9	20-24 years	389	Vitamin A deficiency	3	Rate	2019	2817.4565480400497	4668.24737127562	1586.82607739071
6	Incidence	6	China	3	Both	9	20-24 years	389	Vitamin A deficiency	1	Number	2020	1970490.975411229	3284160.3478906	1120681.3729106337
6	Incidence	6	China	3	Both	9	20-24 years	389	Vitamin A deficiency	3	Rate	2020	2616.8832928052902	4361.48373807953	1488.30540100083
6	Incidence	6	China	3	Both	9	20-24 years	389	Vitamin A deficiency	1	Number	2021	1795484.7040108154	3018229.2892259555	1014973.4511067028
6	Incidence	6	China	3	Both	9	20-24 years	389	Vitamin A deficiency	3	Rate	2021	2453.71420996045	4124.72023813352	1387.06543929327
6	Incidence	6	China	3	Both	10	25-29 years	389	Vitamin A deficiency	1	Number	2010	4430244.018038608	7141818.554216549	2655653.3826221167
6	Incidence	6	China	3	Both	10	25-29 years	389	Vitamin A deficiency	3	Rate	2010	4358.00378085937	7025.36296753847	2612.34989201407
6	Incidence	6	China	3	Both	10	25-29 years	389	Vitamin A deficiency	1	Number	2011	4480055.217317617	7272022.73126572	2653913.1226460543
6	Incidence	6	China	3	Both	10	25-29 years	389	Vitamin A deficiency	3	Rate	2011	4135.44407438782	6712.65014693999	2449.77098821517
6	Incidence	6	China	3	Both	10	25-29 years	389	Vitamin A deficiency	1	Number	2012	4558545.151943534	7377615.147644751	2737552.1096517257
6	Incidence	6	China	3	Both	10	25-29 years	389	Vitamin A deficiency	3	Rate	2012	3946.2694823446805	6386.6993830743495	2369.86099436593
6	Incidence	6	China	3	Both	10	25-29 years	389	Vitamin A deficiency	1	Number	2013	4592086.669258104	7416668.317081807	2685894.3611622606
6	Incidence	6	China	3	Both	10	25-29 years	389	Vitamin A deficiency	3	Rate	2013	3775.94095337508	6098.513301926229	2208.53377673516
6	Incidence	6	China	3	Both	10	25-29 years	389	Vitamin A deficiency	1	Number	2014	4525588.437034355	7440938.513537487	2632639.4490971016
6	Incidence	6	China	3	Both	10	25-29 years	389	Vitamin A deficiency	3	Rate	2014	3610.56244719707	5936.459654401599	2100.34767062213
6	Incidence	6	China	3	Both	10	25-29 years	389	Vitamin A deficiency	1	Number	2015	4323023.083468307	7077138.0894912	2464580.941942468
6	Incidence	6	China	3	Both	10	25-29 years	389	Vitamin A deficiency	3	Rate	2015	3437.03102775299	5626.69750580158	1959.47164849948
6	Incidence	6	China	3	Both	10	25-29 years	389	Vitamin A deficiency	1	Number	2016	3979834.916702637	6568212.665045608	2322049.2140652454
6	Incidence	6	China	3	Both	10	25-29 years	389	Vitamin A deficiency	3	Rate	2016	3252.38910384126	5367.65563160735	1897.61829836552
6	Incidence	6	China	3	Both	10	25-29 years	389	Vitamin A deficiency	1	Number	2017	3561418.4810858658	5853097.002059858	2085291.3083362367
6	Incidence	6	China	3	Both	10	25-29 years	389	Vitamin A deficiency	3	Rate	2017	3063.23623599273	5034.34766925328	1793.5943030061
6	Incidence	6	China	3	Both	10	25-29 years	389	Vitamin A deficiency	1	Number	2018	3117982.8897567177	5070945.350378299	1858795.233155219
6	Incidence	6	China	3	Both	10	25-29 years	389	Vitamin A deficiency	3	Rate	2018	2871.40214038673	4669.91765115057	1711.79534966562
6	Incidence	6	China	3	Both	10	25-29 years	389	Vitamin A deficiency	1	Number	2019	2688325.328515545	4450114.378928714	1539527.8230159287
6	Incidence	6	China	3	Both	10	25-29 years	389	Vitamin A deficiency	3	Rate	2019	2679.6451715359804	4435.74569706705	1534.55694280421
6	Incidence	6	China	3	Both	10	25-29 years	389	Vitamin A deficiency	1	Number	2020	2301772.462215349	3787090.2408814654	1298889.512097509
6	Incidence	6	China	3	Both	10	25-29 years	389	Vitamin A deficiency	3	Rate	2020	2486.13601808458	4090.42231851637	1402.92581154175
6	Incidence	6	China	3	Both	10	25-29 years	389	Vitamin A deficiency	1	Number	2021	2014533.6067527088	3287293.3175086863	1122189.3391638412
6	Incidence	6	China	3	Both	10	25-29 years	389	Vitamin A deficiency	3	Rate	2021	2329.4234119122602	3801.12696554654	1297.5976724758
6	Incidence	6	China	3	Both	11	30-34 years	389	Vitamin A deficiency	1	Number	2010	3982261.2108719503	6308974.033142363	2321164.509224565
6	Incidence	6	China	3	Both	11	30-34 years	389	Vitamin A deficiency	3	Rate	2010	4078.4197279026303	6461.31501603816	2377.21300156904
6	Incidence	6	China	3	Both	11	30-34 years	389	Vitamin A deficiency	1	Number	2011	3698355.158742892	5835409.201049658	2154899.631581052
6	Incidence	6	China	3	Both	11	30-34 years	389	Vitamin A deficiency	3	Rate	2011	3861.629644	6093.03006025027	2250.03385018548
6	Incidence	6	China	3	Both	11	30-34 years	389	Vitamin A deficiency	1	Number	2012	3492195.030172574	5376521.708367448	2009239.5552886887
6	Incidence	6	China	3	Both	11	30-34 years	389	Vitamin A deficiency	3	Rate	2012	3682.03309314336	5668.79303279757	2118.46316448712
6	Incidence	6	China	3	Both	11	30-34 years	389	Vitamin A deficiency	1	Number	2013	3362393.6620316072	5378456.453956528	1904411.8672491787
6	Incidence	6	China	3	Both	11	30-34 years	389	Vitamin A deficiency	3	Rate	2013	3525.88959786458	5639.98316964312	1997.01363603172
6	Incidence	6	China	3	Both	11	30-34 years	389	Vitamin A deficiency	1	Number	2014	3303579.779295868	5390813.336441662	1845663.4253036496
6	Incidence	6	China	3	Both	11	30-34 years	389	Vitamin A deficiency	3	Rate	2014	3378.89212920095	5513.70875516638	1887.73937290589
6	Incidence	6	China	3	Both	11	30-34 years	389	Vitamin A deficiency	1	Number	2015	3297574.967137608	5494058.187427318	1798690.596960811
6	Incidence	6	China	3	Both	11	30-34 years	389	Vitamin A deficiency	3	Rate	2015	3225.46409987378	5373.91495955788	1759.3571048707902
6	Incidence	6	China	3	Both	11	30-34 years	389	Vitamin A deficiency	1	Number	2016	3320653.978216482	5593761.231617289	1819001.183099834
6	Incidence	6	China	3	Both	11	30-34 years	389	Vitamin A deficiency	3	Rate	2016	3057.5235110339	5150.50848205686	1674.8625181698
6	Incidence	6	China	3	Both	11	30-34 years	389	Vitamin A deficiency	1	Number	2017	3326953.8066301243	5517960.051022426	1852725.7476648476
6	Incidence	6	China	3	Both	11	30-34 years	389	Vitamin A deficiency	3	Rate	2017	2881.6456771181	4779.38878978457	1604.7409888902403
6	Incidence	6	China	3	Both	11	30-34 years	389	Vitamin A deficiency	1	Number	2018	3275027.699280771	5391344.340114978	1822329.6485781784
6	Incidence	6	China	3	Both	11	30-34 years	389	Vitamin A deficiency	3	Rate	2018	2702.0791912785	4448.15760112229	1503.52286307512
6	Incidence	6	China	3	Both	11	30-34 years	389	Vitamin A deficiency	1	Number	2019	3144371.8532130225	5219564.56733935	1715220.952242316
6	Incidence	6	China	3	Both	11	30-34 years	389	Vitamin A deficiency	3	Rate	2019	2523.4758282059297	4188.895472392041	1376.52886333816
6	Incidence	6	China	3	Both	11	30-34 years	389	Vitamin A deficiency	1	Number	2020	2922444.3877492948	4946918.229457168	1619236.9115764897
6	Incidence	6	China	3	Both	11	30-34 years	389	Vitamin A deficiency	3	Rate	2020	2342.35895632136	3964.98844239168	1297.82934386592
6	Incidence	6	China	3	Both	11	30-34 years	389	Vitamin A deficiency	1	Number	2021	2660183.7794257854	4500629.507394891	1502936.0098769164
6	Incidence	6	China	3	Both	11	30-34 years	389	Vitamin A deficiency	3	Rate	2021	2195.71751615636	3714.8226823825903	1240.52441341523
6	Incidence	6	China	3	Both	12	35-39 years	389	Vitamin A deficiency	1	Number	2010	3937598.45776049	6479462.885899513	2212986.7962510213
6	Incidence	6	China	3	Both	12	35-39 years	389	Vitamin A deficiency	3	Rate	2010	3319.9490718022703	5463.09813572358	1865.85898459105
6	Incidence	6	China	3	Both	12	35-39 years	389	Vitamin A deficiency	1	Number	2011	3621838.264858292	5927566.11916385	2082138.2553922497
6	Incidence	6	China	3	Both	12	35-39 years	389	Vitamin A deficiency	3	Rate	2011	3173.72177506204	5194.17055367776	1824.52308374588
6	Incidence	6	China	3	Both	12	35-39 years	389	Vitamin A deficiency	1	Number	2012	3317945.711707978	5379790.5931826085	1931705.326421546
6	Incidence	6	China	3	Both	12	35-39 years	389	Vitamin A deficiency	3	Rate	2012	3048.725412	4943.270842391919	1774.96548439885
6	Incidence	6	China	3	Both	12	35-39 years	389	Vitamin A deficiency	1	Number	2013	3036168.0946174734	4887412.366880707	1752308.7616084288
6	Incidence	6	China	3	Both	12	35-39 years	389	Vitamin A deficiency	3	Rate	2013	2931.56631327224	4719.03168972033	1691.93838282207
6	Incidence	6	China	3	Both	12	35-39 years	389	Vitamin A deficiency	1	Number	2014	2792013.4066397864	4484427.58099974	1591649.6341861244
6	Incidence	6	China	3	Both	12	35-39 years	389	Vitamin A deficiency	3	Rate	2014	2813.01594029681	4518.16106558061	1603.62259783046
6	Incidence	6	China	3	Both	12	35-39 years	389	Vitamin A deficiency	1	Number	2015	2582026.1807457577	4192538.217391224	1458254.8736651952
6	Incidence	6	China	3	Both	12	35-39 years	389	Vitamin A deficiency	3	Rate	2015	2684.55455652117	4359.017603623211	1516.15998120376
6	Incidence	6	China	3	Both	12	35-39 years	389	Vitamin A deficiency	1	Number	2016	2396029.974908906	3866745.709570392	1392234.0922985396
6	Incidence	6	China	3	Both	12	35-39 years	389	Vitamin A deficiency	3	Rate	2016	2547.47770282579	4111.15410941484	1480.23411409086
6	Incidence	6	China	3	Both	12	35-39 years	389	Vitamin A deficiency	1	Number	2017	2238303.6136248005	3605552.630193401	1268540.6864839704
6	Incidence	6	China	3	Both	12	35-39 years	389	Vitamin A deficiency	3	Rate	2017	2409.43061975202	3881.2111348231397	1365.52554971127
6	Incidence	6	China	3	Both	12	35-39 years	389	Vitamin A deficiency	1	Number	2018	2117685.9023278565	3405826.9971080897	1199407.711774898
6	Incidence	6	China	3	Both	12	35-39 years	389	Vitamin A deficiency	3	Rate	2018	2271.8880593053	3653.82688635926	1286.74420301175
6	Incidence	6	China	3	Both	12	35-39 years	389	Vitamin A deficiency	1	Number	2019	2038217.1879092683	3290239.47066975	1145200.3997581988
6	Incidence	6	China	3	Both	12	35-39 years	389	Vitamin A deficiency	3	Rate	2019	2135.6167145054	3447.46892037322	1199.9256652774
6	Incidence	6	China	3	Both	12	35-39 years	389	Vitamin A deficiency	1	Number	2020	1986480.0314146937	3228870.316177996	1106772.4989004314
6	Incidence	6	China	3	Both	12	35-39 years	389	Vitamin A deficiency	3	Rate	2020	1991.70512948622	3237.3633107188202	1109.6836758355898
6	Incidence	6	China	3	Both	12	35-39 years	389	Vitamin A deficiency	1	Number	2021	1987217.498761908	3235171.733903367	1115390.151807281
6	Incidence	6	China	3	Both	12	35-39 years	389	Vitamin A deficiency	3	Rate	2021	1875.38358162779	3053.10714971498	1052.61974550443
6	Incidence	6	China	3	Both	13	40-44 years	389	Vitamin A deficiency	1	Number	2010	3453748.38772777	5633994.233368965	2052347.542466768
6	Incidence	6	China	3	Both	13	40-44 years	389	Vitamin A deficiency	3	Rate	2010	2755.46019038453	4494.89802964994	1637.39836121103
6	Incidence	6	China	3	Both	13	40-44 years	389	Vitamin A deficiency	1	Number	2011	3257719.30943295	5391873.806036979	1947081.2988119095
6	Incidence	6	China	3	Both	13	40-44 years	389	Vitamin A deficiency	3	Rate	2011	2618.92223805038	4334.59634613195	1565.2835706211
6	Incidence	6	China	3	Both	13	40-44 years	389	Vitamin A deficiency	1	Number	2012	3086841.4139037877	5158763.587726394	1829802.78730562
6	Incidence	6	China	3	Both	13	40-44 years	389	Vitamin A deficiency	3	Rate	2012	2506.0305801176	4188.10608417038	1485.51257603259
6	Incidence	6	China	3	Both	13	40-44 years	389	Vitamin A deficiency	1	Number	2013	2934576.743018015	4914969.314811111	1727934.5784948885
6	Incidence	6	China	3	Both	13	40-44 years	389	Vitamin A deficiency	3	Rate	2013	2409.78131809059	4036.0168675089903	1418.92505488112
6	Incidence	6	China	3	Both	13	40-44 years	389	Vitamin A deficiency	1	Number	2014	2774346.3368816227	4679438.379566204	1596448.564150005
6	Incidence	6	China	3	Both	13	40-44 years	389	Vitamin A deficiency	3	Rate	2014	2318.45050625391	3910.48735908135	1334.11136618298
6	Incidence	6	China	3	Both	13	40-44 years	389	Vitamin A deficiency	1	Number	2015	2584698.534129134	4337073.153783159	1444229.486223257
6	Incidence	6	China	3	Both	13	40-44 years	389	Vitamin A deficiency	3	Rate	2015	2220.84571142461	3726.53529474742	1240.92261377498
6	Incidence	6	China	3	Both	13	40-44 years	389	Vitamin A deficiency	1	Number	2016	2363297.729087258	3841790.565287923	1298822.6322145322
6	Incidence	6	China	3	Both	13	40-44 years	389	Vitamin A deficiency	3	Rate	2016	2113.99332473354	3436.5198722463297	1161.80976299368
6	Incidence	6	China	3	Both	13	40-44 years	389	Vitamin A deficiency	1	Number	2017	2130346.45053209	3450637.68150118	1148173.8871671297
6	Incidence	6	China	3	Both	13	40-44 years	389	Vitamin A deficiency	3	Rate	2017	2001.8771902273102	3242.5490532822696	1078.93395206231
6	Incidence	6	China	3	Both	13	40-44 years	389	Vitamin A deficiency	1	Number	2018	1905833.363975192	3121756.406129564	1011781.4097197542
6	Incidence	6	China	3	Both	13	40-44 years	389	Vitamin A deficiency	3	Rate	2018	1885.30693628512	3088.13410296935	1000.88420415218
6	Incidence	6	China	3	Both	13	40-44 years	389	Vitamin A deficiency	1	Number	2019	1710048.533344125	2792616.5691832164	896668.8969183697
6	Incidence	6	China	3	Both	13	40-44 years	389	Vitamin A deficiency	3	Rate	2019	1767.90347109839	2887.09731322717	927.0053009477599
6	Incidence	6	China	3	Both	13	40-44 years	389	Vitamin A deficiency	1	Number	2020	1545084.9227905888	2506142.8521859883	806576.0206384457
6	Incidence	6	China	3	Both	13	40-44 years	389	Vitamin A deficiency	3	Rate	2020	1650.11644950309	2676.5050154833402	861.4053116422999
6	Incidence	6	China	3	Both	13	40-44 years	389	Vitamin A deficiency	1	Number	2021	1424422.977525112	2311455.0126811126	737029.1661861129
6	Incidence	6	China	3	Both	13	40-44 years	389	Vitamin A deficiency	3	Rate	2021	1556.17353666353	2525.25070058357	805.1999316669201
6	Incidence	6	China	3	Both	14	45-49 years	389	Vitamin A deficiency	1	Number	2010	2368989.571413025	4014965.3335186457	1309178.8498663967
6	Incidence	6	China	3	Both	14	45-49 years	389	Vitamin A deficiency	3	Rate	2010	2228.94433596998	3777.61656161464	1231.78540648486
6	Incidence	6	China	3	Both	14	45-49 years	389	Vitamin A deficiency	1	Number	2011	2440161.9737601266	4042804.318585332	1368525.8817577143
6	Incidence	6	China	3	Both	14	45-49 years	389	Vitamin A deficiency	3	Rate	2011	2130.38772149526	3529.5774515535795	1194.79393843374
6	Incidence	6	China	3	Both	14	45-49 years	389	Vitamin A deficiency	1	Number	2012	2466407.272115094	4002861.832658614	1383504.144821401
6	Incidence	6	China	3	Both	14	45-49 years	389	Vitamin A deficiency	3	Rate	2012	2045.4975204802	3319.7453016372397	1147.39942985142
6	Incidence	6	China	3	Both	14	45-49 years	389	Vitamin A deficiency	1	Number	2013	2428349.4362360025	3910955.649524478	1371886.897415346
6	Incidence	6	China	3	Both	14	45-49 years	389	Vitamin A deficiency	3	Rate	2013	1966.82893437793	3167.65808815253	1111.15262254548
6	Incidence	6	China	3	Both	14	45-49 years	389	Vitamin A deficiency	1	Number	2014	2345193.60881021	3720461.561959177	1309661.199666115
6	Incidence	6	China	3	Both	14	45-49 years	389	Vitamin A deficiency	3	Rate	2014	1887.86963460915	2994.9537569806903	1054.2709997106801
6	Incidence	6	China	3	Both	14	45-49 years	389	Vitamin A deficiency	1	Number	2015	2230355.939017124	3529758.649277049	1231299.7804965791
6	Incidence	6	China	3	Both	14	45-49 years	389	Vitamin A deficiency	3	Rate	2015	1802.06595037709	2851.94742401264	994.8561887917699
6	Incidence	6	China	3	Both	14	45-49 years	389	Vitamin A deficiency	1	Number	2016	2099379.6388416253	3330729.0076247696	1154138.0204300634
6	Incidence	6	China	3	Both	14	45-49 years	389	Vitamin A deficiency	3	Rate	2016	1709.6923395180302	2712.47837408226	939.9066732706501
6	Incidence	6	China	3	Both	14	45-49 years	389	Vitamin A deficiency	1	Number	2017	1966028.4937501764	3080026.42662648	1076515.0096423272
6	Incidence	6	China	3	Both	14	45-49 years	389	Vitamin A deficiency	3	Rate	2017	1617.13728120975	2533.44525648663	885.4767677114299
6	Incidence	6	China	3	Both	14	45-49 years	389	Vitamin A deficiency	1	Number	2018	1833788.368261395	2881042.768665612	1010323.9345867584
6	Incidence	6	China	3	Both	14	45-49 years	389	Vitamin A deficiency	3	Rate	2018	1525.78795275829	2397.14703391814	840.63140243242
6	Incidence	6	China	3	Both	14	45-49 years	389	Vitamin A deficiency	1	Number	2019	1693690.3790991898	2741762.562853772	900097.7308952061
6	Incidence	6	China	3	Both	14	45-49 years	389	Vitamin A deficiency	3	Rate	2019	1434.11045728927	2321.5520447628196	762.14613036044
6	Incidence	6	China	3	Both	14	45-49 years	389	Vitamin A deficiency	1	Number	2020	1536511.9540932977	2524766.8947302904	808708.9333186416
6	Incidence	6	China	3	Both	14	45-49 years	389	Vitamin A deficiency	3	Rate	2020	1337.69865416865	2198.0807036176097	704.0679695543799
6	Incidence	6	China	3	Both	14	45-49 years	389	Vitamin A deficiency	1	Number	2021	1391002.5775807996	2328008.463049977	721084.382247733
6	Incidence	6	China	3	Both	14	45-49 years	389	Vitamin A deficiency	3	Rate	2021	1260.86194378207	2110.20261441018	653.62053995112
6	Incidence	6	China	3	Both	15	50-54 years	389	Vitamin A deficiency	1	Number	2010	1348805.2595687755	2264289.117230869	740268.1394605583
6	Incidence	6	China	3	Both	15	50-54 years	389	Vitamin A deficiency	3	Rate	2010	1699.14791765041	2852.42225384809	932.54757033605
6	Incidence	6	China	3	Both	15	50-54 years	389	Vitamin A deficiency	1	Number	2011	1256665.4079735156	2092282.5952260764	688524.0653999662
6	Incidence	6	China	3	Both	15	50-54 years	389	Vitamin A deficiency	3	Rate	2011	1607.55577309562	2676.49681734063	880.7760834555501
6	Incidence	6	China	3	Both	15	50-54 years	389	Vitamin A deficiency	1	Number	2012	1234911.4223513033	2053937.8008313929	680871.0960828317
6	Incidence	6	China	3	Both	15	50-54 years	389	Vitamin A deficiency	3	Rate	2012	1535.73137582398	2554.26961613313	846.7288310890801
6	Incidence	6	China	3	Both	15	50-54 years	389	Vitamin A deficiency	1	Number	2013	1283454.9140530254	2101323.558469556	705535.5877121717
6	Incidence	6	China	3	Both	15	50-54 years	389	Vitamin A deficiency	3	Rate	2013	1476.1332641286301	2416.7842355745697	811.45394251492
6	Incidence	6	China	3	Both	15	50-54 years	389	Vitamin A deficiency	1	Number	2014	1358987.4127488264	2221666.7061282517	728633.7627843209
6	Incidence	6	China	3	Both	15	50-54 years	389	Vitamin A deficiency	3	Rate	2014	1419.20268217723	2320.1063664478697	760.91874050309
6	Incidence	6	China	3	Both	15	50-54 years	389	Vitamin A deficiency	1	Number	2015	1425778.5654616477	2350163.046519181	762065.9025016783
6	Incidence	6	China	3	Both	15	50-54 years	389	Vitamin A deficiency	3	Rate	2015	1358.46964814795	2239.21529207553	726.08988766906
6	Incidence	6	China	3	Both	15	50-54 years	389	Vitamin A deficiency	1	Number	2016	1460067.694636515	2390457.769473552	790073.5901931726
6	Incidence	6	China	3	Both	15	50-54 years	389	Vitamin A deficiency	3	Rate	2016	1291.86338854662	2115.06965436866	699.0546734
6	Incidence	6	China	3	Both	15	50-54 years	389	Vitamin A deficiency	1	Number	2017	1451971.1221002697	2375890.6443290617	791318.9041631378
6	Incidence	6	China	3	Both	15	50-54 years	389	Vitamin A deficiency	3	Rate	2017	1221.33643862133	1998.49829926453	665.6238526468401
6	Incidence	6	China	3	Both	15	50-54 years	389	Vitamin A deficiency	1	Number	2018	1396896.5343600025	2303158.9511085134	754743.7425867784
6	Incidence	6	China	3	Both	15	50-54 years	389	Vitamin A deficiency	3	Rate	2018	1148.30658940891	1893.29168979986	620.43049832936
6	Incidence	6	China	3	Both	15	50-54 years	389	Vitamin A deficiency	1	Number	2019	1315064.9457676348	2171568.0286027314	698501.1637664728
6	Incidence	6	China	3	Both	15	50-54 years	389	Vitamin A deficiency	3	Rate	2019	1075.04052569721	1775.21546944863	571.01138670934
6	Incidence	6	China	3	Both	15	50-54 years	389	Vitamin A deficiency	1	Number	2020	1221274.8508493735	2003762.3649724692	652063.0584157917
6	Incidence	6	China	3	Both	15	50-54 years	389	Vitamin A deficiency	3	Rate	2020	1002.45823988646	1644.74695613688	535.23249527316
6	Incidence	6	China	3	Both	15	50-54 years	389	Vitamin A deficiency	1	Number	2021	1140765.9826268123	1880640.483261166	616961.7450873698
6	Incidence	6	China	3	Both	15	50-54 years	389	Vitamin A deficiency	3	Rate	2021	943.8814371774699	1556.0611634537	510.48045568087997
6	Incidence	6	China	3	Both	16	55-59 years	389	Vitamin A deficiency	1	Number	2010	1000798.0445045956	1721404.5576107618	548939.6301781235
6	Incidence	6	China	3	Both	16	55-59 years	389	Vitamin A deficiency	3	Rate	2010	1223.39743483004	2104.28260891359	671.03581898873
6	Incidence	6	China	3	Both	16	55-59 years	389	Vitamin A deficiency	1	Number	2011	985948.448217133	1697165.4254113394	546914.9514682482
6	Incidence	6	China	3	Both	16	55-59 years	389	Vitamin A deficiency	3	Rate	2011	1169.5709980475601	2013.24467221335	648.77212068494
6	Incidence	6	China	3	Both	16	55-59 years	389	Vitamin A deficiency	1	Number	2012	956387.5857003304	1656624.7353279218	532874.2976106041
6	Incidence	6	China	3	Both	16	55-59 years	389	Vitamin A deficiency	3	Rate	2012	1123.3533531069702	1945.83762806565	625.90328226297
6	Incidence	6	China	3	Both	16	55-59 years	389	Vitamin A deficiency	1	Number	2013	900215.8768109091	1577600.2310224827	511247.9382625839
6	Incidence	6	China	3	Both	16	55-59 years	389	Vitamin A deficiency	3	Rate	2013	1079.59232282521	1891.95185485148	613.11887895578
6	Incidence	6	China	3	Both	16	55-59 years	389	Vitamin A deficiency	1	Number	2014	829106.1717484838	1466701.206739713	469644.83575111965
6	Incidence	6	China	3	Both	16	55-59 years	389	Vitamin A deficiency	3	Rate	2014	1034.9554826486901	1830.85171362493	586.2475931559201
6	Incidence	6	China	3	Both	16	55-59 years	389	Vitamin A deficiency	1	Number	2015	759748.7744456168	1328319.819785325	423158.32221001387
6	Incidence	6	China	3	Both	16	55-59 years	389	Vitamin A deficiency	3	Rate	2015	986.95232856567	1725.5550562403798	549.70419894637
6	Incidence	6	China	3	Both	16	55-59 years	389	Vitamin A deficiency	1	Number	2016	709640.4192624207	1224682.0137786106	387796.1153063822
6	Incidence	6	China	3	Both	16	55-59 years	389	Vitamin A deficiency	3	Rate	2016	935.76920987581	1614.93016642692	511.3683699
6	Incidence	6	China	3	Both	16	55-59 years	389	Vitamin A deficiency	1	Number	2017	690515.0523961704	1191965.976868383	377528.8218421415
6	Incidence	6	China	3	Both	16	55-59 years	389	Vitamin A deficiency	3	Rate	2017	884.47659893689	1526.78208767587	483.57440896453
6	Incidence	6	China	3	Both	16	55-59 years	389	Vitamin A deficiency	1	Number	2018	704012.4344745867	1202672.5893208566	387479.8261431663
6	Incidence	6	China	3	Both	16	55-59 years	389	Vitamin A deficiency	3	Rate	2018	833.26702581147	1423.4797035599101	458.61997101403995
6	Incidence	6	China	3	Both	16	55-59 years	389	Vitamin A deficiency	1	Number	2019	727493.0952216471	1264303.5925744292	393189.56673374726
6	Incidence	6	China	3	Both	16	55-59 years	389	Vitamin A deficiency	3	Rate	2019	781.36608093388	1357.92896142819	422.30640103771
6	Incidence	6	China	3	Both	16	55-59 years	389	Vitamin A deficiency	1	Number	2020	741043.5140293696	1277903.8266245243	404429.0125182519
6	Incidence	6	China	3	Both	16	55-59 years	389	Vitamin A deficiency	3	Rate	2020	725.9286219926801	1251.83871977585	396.1799681
6	Incidence	6	China	3	Both	16	55-59 years	389	Vitamin A deficiency	1	Number	2021	749498.7066789182	1264440.138026866	409795.618558352
6	Incidence	6	China	3	Both	16	55-59 years	389	Vitamin A deficiency	3	Rate	2021	681.71959098256	1150.09353056413	372.73673587501
6	Incidence	6	China	3	Both	17	60-64 years	389	Vitamin A deficiency	1	Number	2010	530931.3329303892	907397.1818440172	278303.1460355999
6	Incidence	6	China	3	Both	17	60-64 years	389	Vitamin A deficiency	3	Rate	2010	899.84016618508	1537.88706799388	471.67747248275003
6	Incidence	6	China	3	Both	17	60-64 years	389	Vitamin A deficiency	1	Number	2011	536566.4292475416	903187.1805777572	285147.988931566
6	Incidence	6	China	3	Both	17	60-64 years	389	Vitamin A deficiency	3	Rate	2011	855.0601044142301	1439.29862703753	454.4053744
6	Incidence	6	China	3	Both	17	60-64 years	389	Vitamin A deficiency	1	Number	2012	541975.2554527832	915135.4451053072	285429.56852373795
6	Incidence	6	China	3	Both	17	60-64 years	389	Vitamin A deficiency	3	Rate	2012	817.9936531123999	1381.19771761341	430.79379199326996
6	Incidence	6	China	3	Both	17	60-64 years	389	Vitamin A deficiency	1	Number	2013	558021.871451181	932417.6574334383	293571.8541567188
6	Incidence	6	China	3	Both	17	60-64 years	389	Vitamin A deficiency	3	Rate	2013	785.45294990391	1312.43995449318	413.22193744215
6	Incidence	6	China	3	Both	17	60-64 years	389	Vitamin A deficiency	1	Number	2014	558125.6223475847	920340.2322527476	289652.60380966845
6	Incidence	6	China	3	Both	17	60-64 years	389	Vitamin A deficiency	3	Rate	2014	754.15266788263	1243.58569777483	391.38551461479
6	Incidence	6	China	3	Both	17	60-64 years	389	Vitamin A deficiency	1	Number	2015	570913.6399509889	950181.9203157153	292698.0477713063
6	Incidence	6	China	3	Both	17	60-64 years	389	Vitamin A deficiency	3	Rate	2015	722.21877895657	1202.00180597532	370.26970783622
6	Incidence	6	China	3	Both	17	60-64 years	389	Vitamin A deficiency	1	Number	2016	558776.8490706244	934484.6945501922	300602.4816048264
6	Incidence	6	China	3	Both	17	60-64 years	389	Vitamin A deficiency	3	Rate	2016	686.5898011208301	1148.23594006949	369.36139785455
6	Incidence	6	China	3	Both	17	60-64 years	389	Vitamin A deficiency	1	Number	2017	532622.7363454875	872513.261484375	292109.5109729611
6	Incidence	6	China	3	Both	17	60-64 years	389	Vitamin A deficiency	3	Rate	2017	648.6906979755901	1062.64941010352	355.76536566671
6	Incidence	6	China	3	Both	17	60-64 years	389	Vitamin A deficiency	1	Number	2018	489627.67969310994	797148.3862093324	272669.90418031166
6	Incidence	6	China	3	Both	17	60-64 years	389	Vitamin A deficiency	3	Rate	2018	609.4041635216701	992.15294732731	339.37251051388
6	Incidence	6	China	3	Both	17	60-64 years	389	Vitamin A deficiency	1	Number	2019	440036.9487248191	719218.213613987	246079.4712703206
6	Incidence	6	China	3	Both	17	60-64 years	389	Vitamin A deficiency	3	Rate	2019	570.49786343684	932.45000312061	319.03641956025
6	Incidence	6	China	3	Both	17	60-64 years	389	Vitamin A deficiency	1	Number	2020	394354.9013429913	653418.1403367298	220988.02002942184
6	Incidence	6	China	3	Both	17	60-64 years	389	Vitamin A deficiency	3	Rate	2020	532.28001234338	881.9502803676801	298.27829102266
6	Incidence	6	China	3	Both	17	60-64 years	389	Vitamin A deficiency	1	Number	2021	366682.3968080026	600785.5357086875	201937.22248018824
6	Incidence	6	China	3	Both	17	60-64 years	389	Vitamin A deficiency	3	Rate	2021	502.26910689444	822.93564425866	276.60675632862
6	Incidence	6	China	3	Both	18	65-69 years	389	Vitamin A deficiency	1	Number	2010	265112.8006848099	452798.8087761324	147991.0257995944
6	Incidence	6	China	3	Both	18	65-69 years	389	Vitamin A deficiency	3	Rate	2010	641.4058235864401	1095.48762682078	358.04497384206996
6	Incidence	6	China	3	Both	18	65-69 years	389	Vitamin A deficiency	1	Number	2011	265201.0227218101	446339.6535400678	151624.1480070789
6	Incidence	6	China	3	Both	18	65-69 years	389	Vitamin A deficiency	3	Rate	2011	611.21212527144	1028.68460096141	349.45007675589
6	Incidence	6	China	3	Both	18	65-69 years	389	Vitamin A deficiency	1	Number	2012	268950.36413800385	439383.1592718299	155185.0131426316
6	Incidence	6	China	3	Both	18	65-69 years	389	Vitamin A deficiency	3	Rate	2012	585.92749425725	957.2274585167601	338.08158686963
6	Incidence	6	China	3	Both	18	65-69 years	389	Vitamin A deficiency	1	Number	2013	270929.70415656205	440795.4794617361	155756.39293598232
6	Incidence	6	China	3	Both	18	65-69 years	389	Vitamin A deficiency	3	Rate	2013	564.77766949802	918.87836511201	324.6884017
6	Incidence	6	China	3	Both	18	65-69 years	389	Vitamin A deficiency	1	Number	2014	286752.6928035267	466430.4960815783	164688.6080482244
6	Incidence	6	China	3	Both	18	65-69 years	389	Vitamin A deficiency	3	Rate	2014	544.51252893739	885.70135649579	312.72595761448997
6	Incidence	6	China	3	Both	18	65-69 years	389	Vitamin A deficiency	1	Number	2015	287643.05087234225	474198.1125750547	164331.4707608943
6	Incidence	6	China	3	Both	18	65-69 years	389	Vitamin A deficiency	3	Rate	2015	521.85953804211	860.31909068676	298.14016071995997
6	Incidence	6	China	3	Both	18	65-69 years	389	Vitamin A deficiency	1	Number	2016	291851.38069042726	469180.7251240984	166311.48193104888
6	Incidence	6	China	3	Both	18	65-69 years	389	Vitamin A deficiency	3	Rate	2016	496.87138450001	798.7711962219801	283.14211188530004
6	Incidence	6	China	3	Both	18	65-69 years	389	Vitamin A deficiency	1	Number	2017	293072.5393162042	462857.86599236506	163138.0331108287
6	Incidence	6	China	3	Both	18	65-69 years	389	Vitamin A deficiency	3	Rate	2017	471.62709106988	744.8541901132099	262.52993944242996
6	Incidence	6	China	3	Both	18	65-69 years	389	Vitamin A deficiency	1	Number	2018	297810.144478804	470576.4780250893	162538.3297158967
6	Incidence	6	China	3	Both	18	65-69 years	389	Vitamin A deficiency	3	Rate	2018	446.15274988712	704.97595060276	243.50051235399002
6	Incidence	6	China	3	Both	18	65-69 years	389	Vitamin A deficiency	1	Number	2019	292950.7446271216	465289.45753011503	156538.06183711177
6	Incidence	6	China	3	Both	18	65-69 years	389	Vitamin A deficiency	3	Rate	2019	420.45432116341993	667.8015557165801	224.66952459784
6	Incidence	6	China	3	Both	18	65-69 years	389	Vitamin A deficiency	1	Number	2020	293085.6918813141	470006.2614847513	157450.45703615385
6	Incidence	6	China	3	Both	18	65-69 years	389	Vitamin A deficiency	3	Rate	2020	393.53530317672994	631.09207215501	211.41364133916
6	Incidence	6	China	3	Both	18	65-69 years	389	Vitamin A deficiency	1	Number	2021	284829.65091753466	459612.495860247	153474.69834830385
6	Incidence	6	China	3	Both	18	65-69 years	389	Vitamin A deficiency	3	Rate	2021	371.33847396095	599.20658638009	200.08822849969002
6	Incidence	6	China	3	Both	19	70-74 years	389	Vitamin A deficiency	1	Number	2010	176829.92260632716	300082.53500607074	95312.43361963631
6	Incidence	6	China	3	Both	19	70-74 years	389	Vitamin A deficiency	3	Rate	2010	532.10066549718	902.98131802213	286.80558477691
6	Incidence	6	China	3	Both	19	70-74 years	389	Vitamin A deficiency	1	Number	2011	171160.34370294365	284301.9697704844	92959.2599382866
6	Incidence	6	China	3	Both	19	70-74 years	389	Vitamin A deficiency	3	Rate	2011	508.17284002249994	844.0888601	275.99483681345
6	Incidence	6	China	3	Both	19	70-74 years	389	Vitamin A deficiency	1	Number	2012	167180.02475309942	273978.9408906009	92239.23381275569
6	Incidence	6	China	3	Both	19	70-74 years	389	Vitamin A deficiency	3	Rate	2012	487.83129468049003	799.47052075893	269.15407458317
6	Incidence	6	China	3	Both	19	70-74 years	389	Vitamin A deficiency	1	Number	2013	164714.51506938206	270094.5744408887	90119.50978102174
6	Incidence	6	China	3	Both	19	70-74 years	389	Vitamin A deficiency	3	Rate	2013	468.98043248979	769.02190606019	256.59114896503996
6	Incidence	6	China	3	Both	19	70-74 years	389	Vitamin A deficiency	1	Number	2014	162350.30050533387	268181.4614522796	88773.40407361803
6	Incidence	6	China	3	Both	19	70-74 years	389	Vitamin A deficiency	3	Rate	2014	450.25671266816	743.7651969611201	246.20109088887003
6	Incidence	6	China	3	Both	19	70-74 years	389	Vitamin A deficiency	1	Number	2015	159651.91187524097	266068.3785155914	85610.30400104325
6	Incidence	6	China	3	Both	19	70-74 years	389	Vitamin A deficiency	3	Rate	2015	429.13778588080004	715.18088012814	230.11698310446
6	Incidence	6	China	3	Both	19	70-74 years	389	Vitamin A deficiency	1	Number	2016	159334.81147912855	263729.5979360235	86041.60658636104
6	Incidence	6	China	3	Both	19	70-74 years	389	Vitamin A deficiency	3	Rate	2016	406.84188376173	673.4011571731901	219.69668134993
6	Incidence	6	China	3	Both	19	70-74 years	389	Vitamin A deficiency	1	Number	2017	159670.17436089853	258296.7406536649	86922.96794583142
6	Incidence	6	China	3	Both	19	70-74 years	389	Vitamin A deficiency	3	Rate	2017	384.52376727539	622.04000332967	209.33118681102002
6	Incidence	6	China	3	Both	19	70-74 years	389	Vitamin A deficiency	1	Number	2018	157777.9698830376	259328.1904369389	85733.30726549591
6	Incidence	6	China	3	Both	19	70-74 years	389	Vitamin A deficiency	3	Rate	2018	363.10855321072	596.81515807383	197.30572770217
6	Incidence	6	China	3	Both	19	70-74 years	389	Vitamin A deficiency	1	Number	2019	163141.47826362686	271017.9103110423	87727.39168708559
6	Incidence	6	China	3	Both	19	70-74 years	389	Vitamin A deficiency	3	Rate	2019	341.60476422150003	567.48909190343	183.69390342662
6	Incidence	6	China	3	Both	19	70-74 years	389	Vitamin A deficiency	1	Number	2020	159110.7937308193	267755.4503258262	86318.76042276948
6	Incidence	6	China	3	Both	19	70-74 years	389	Vitamin A deficiency	3	Rate	2020	318.37144607422	535.7630863	172.71882023054
6	Incidence	6	China	3	Both	19	70-74 years	389	Vitamin A deficiency	1	Number	2021	159845.0779499091	263646.53870589525	87140.09482165423
6	Incidence	6	China	3	Both	19	70-74 years	389	Vitamin A deficiency	3	Rate	2021	299.91697644628	494.67943432064	163.50077275662
6	Incidence	6	China	3	Both	20	75-79 years	389	Vitamin A deficiency	1	Number	2010	98571.1935648347	171666.5032239295	49111.94641799623
6	Incidence	6	China	3	Both	20	75-79 years	389	Vitamin A deficiency	3	Rate	2010	411.13586611652	716.01300475013	204.84364546068
6	Incidence	6	China	3	Both	20	75-79 years	389	Vitamin A deficiency	1	Number	2011	97560.52890856816	166691.12673534994	48986.77124638436
6	Incidence	6	China	3	Both	20	75-79 years	389	Vitamin A deficiency	3	Rate	2011	391.28317091106004	668.54324552578	196.46981623012
6	Incidence	6	China	3	Both	20	75-79 years	389	Vitamin A deficiency	1	Number	2012	96646.46514167458	161861.7257442074	49931.10962518669
6	Incidence	6	China	3	Both	20	75-79 years	389	Vitamin A deficiency	3	Rate	2012	374.62501499540997	627.41509837134	193.54502686313998
6	Incidence	6	China	3	Both	20	75-79 years	389	Vitamin A deficiency	1	Number	2013	95168.63706827829	158354.49923206583	50094.3517206149
6	Incidence	6	China	3	Both	20	75-79 years	389	Vitamin A deficiency	3	Rate	2013	359.80612234404	598.6942765981199	189.39279787102
6	Incidence	6	China	3	Both	20	75-79 years	389	Vitamin A deficiency	1	Number	2014	92850.31919530735	155294.040779559	49256.77178792903
6	Incidence	6	China	3	Both	20	75-79 years	389	Vitamin A deficiency	3	Rate	2014	345.36160788434	577.62428910633	183.21313325901002
6	Incidence	6	China	3	Both	20	75-79 years	389	Vitamin A deficiency	1	Number	2015	90711.50545494008	152080.92135644704	47694.552341218165
6	Incidence	6	China	3	Both	20	75-79 years	389	Vitamin A deficiency	3	Rate	2015	330.69773786526997	554.42599494753	173.87519354501998
6	Incidence	6	China	3	Both	20	75-79 years	389	Vitamin A deficiency	1	Number	2016	87967.11282449015	144249.62781827146	46721.94163722626
6	Incidence	6	China	3	Both	20	75-79 years	389	Vitamin A deficiency	3	Rate	2016	314.47573291845003	515.68144019768	167.02738521218
6	Incidence	6	China	3	Both	20	75-79 years	389	Vitamin A deficiency	1	Number	2017	85135.1846651727	138142.13465011737	45906.17092781251
6	Incidence	6	China	3	Both	20	75-79 years	389	Vitamin A deficiency	3	Rate	2017	297.47962581616997	482.69667455101	160.4054846
6	Incidence	6	China	3	Both	20	75-79 years	389	Vitamin A deficiency	1	Number	2018	82444.23920700283	135332.4393915751	44972.43285285005
6	Incidence	6	China	3	Both	20	75-79 years	389	Vitamin A deficiency	3	Rate	2018	279.84874892943003	459.37247062478	152.65443882116
6	Incidence	6	China	3	Both	20	75-79 years	389	Vitamin A deficiency	1	Number	2019	79661.41160275623	131931.17302287335	43859.01286562589
6	Incidence	6	China	3	Both	20	75-79 years	389	Vitamin A deficiency	3	Rate	2019	262.48734934946	434.71818044134994	144.51709805984999
6	Incidence	6	China	3	Both	20	75-79 years	389	Vitamin A deficiency	1	Number	2020	76834.26632638235	124751.8854947266	42399.499955422994
6	Incidence	6	China	3	Both	20	75-79 years	389	Vitamin A deficiency	3	Rate	2020	244.75465748078	397.39567336584	135.06311161824
6	Incidence	6	China	3	Both	20	75-79 years	389	Vitamin A deficiency	1	Number	2021	76344.54507438345	124493.30951389788	42041.668841087616
6	Incidence	6	China	3	Both	20	75-79 years	389	Vitamin A deficiency	3	Rate	2021	230.51629120582	375.89766185811004	126.94148046738
6	Incidence	6	China	3	Both	22	All ages	389	Vitamin A deficiency	1	Number	2010	43831002.82067066	50183969.7475796	38163971.15624578
6	Incidence	6	China	3	Both	22	All ages	389	Vitamin A deficiency	3	Rate	2010	3278.46255206544	3753.65049721916	2854.5810550072897
6	Incidence	6	China	3	Both	22	All ages	389	Vitamin A deficiency	1	Number	2011	41455521.47780389	47609981.35308321	36343607.75555072
6	Incidence	6	China	3	Both	22	All ages	389	Vitamin A deficiency	3	Rate	2011	3084.8028890163	3542.7707284454	2704.4133617189
6	Incidence	6	China	3	Both	22	All ages	389	Vitamin A deficiency	1	Number	2012	39486214.56685015	45515416.51445146	34818447.5802936
6	Incidence	6	China	3	Both	22	All ages	389	Vitamin A deficiency	3	Rate	2012	2922.32689450902	3368.54082504602	2576.87111578347
6	Incidence	6	China	3	Both	22	All ages	389	Vitamin A deficiency	1	Number	2013	37768249.1271667	43778801.88777995	33073617.64574773
6	Incidence	6	China	3	Both	22	All ages	389	Vitamin A deficiency	3	Rate	2013	2778.39951019493	3220.5623647625403	2433.04164717613
6	Incidence	6	China	3	Both	22	All ages	389	Vitamin A deficiency	1	Number	2014	36108016.13777927	41680293.85582186	31516527.906330816
6	Incidence	6	China	3	Both	22	All ages	389	Vitamin A deficiency	3	Rate	2014	2639.62922440795	3046.98328825176	2303.9744913146
6	Incidence	6	China	3	Both	22	All ages	389	Vitamin A deficiency	1	Number	2015	34403446.7418299	39768644.68211724	29949740.6762532
6	Incidence	6	China	3	Both	22	All ages	389	Vitamin A deficiency	3	Rate	2015	2497.7801037908102	2887.3074894830997	2174.4294092453
6	Incidence	6	China	3	Both	22	All ages	389	Vitamin A deficiency	1	Number	2016	32622440.62707057	37640609.03196648	28684319.91024095
6	Incidence	6	China	3	Both	22	All ages	389	Vitamin A deficiency	3	Rate	2016	2350.59217384671	2712.17356238957	2066.83303263268
6	Incidence	6	China	3	Both	22	All ages	389	Vitamin A deficiency	1	Number	2017	30786039.75653494	35518787.450986534	27024830.19182853
6	Incidence	6	China	3	Both	22	All ages	389	Vitamin A deficiency	3	Rate	2017	2201.8916411138002	2540.38914421345	1932.88088277986
6	Incidence	6	China	3	Both	22	All ages	389	Vitamin A deficiency	1	Number	2018	28873544.9036077	33323616.635233108	25247821.8248904
6	Incidence	6	China	3	Both	22	All ages	389	Vitamin A deficiency	3	Rate	2018	2051.8855203572502	2368.12787234959	1794.2251357081998
6	Incidence	6	China	3	Both	22	All ages	389	Vitamin A deficiency	1	Number	2019	26913941.323947545	31213859.199771684	23411773.19571084
6	Incidence	6	China	3	Both	235	95+ years	441	Colon and rectum cancer	1	Number	2010	309.3830110808338	364.6116760135235	230.6951007377179
6	Incidence	6	China	3	Both	235	95+ years	441	Colon and rectum cancer	3	Rate	2010	160.19982048436	188.79745477882	119.45489054389999
6	Incidence	6	China	3	Both	235	95+ years	441	Colon and rectum cancer	1	Number	2011	357.96876913756887	414.5625287302656	274.85725855384084
6	Incidence	6	China	3	Both	235	95+ years	441	Colon and rectum cancer	3	Rate	2011	161.8668006	187.45744305171	124.28532566731
6	Incidence	6	China	3	Both	235	95+ years	441	Colon and rectum cancer	1	Number	2012	391.8286730780744	459.8297861949976	299.0046963561624
6	Incidence	6	China	3	Both	235	95+ years	441	Colon and rectum cancer	3	Rate	2012	154.4735319	181.2821164	117.87884517774
6	Incidence	6	China	3	Both	235	95+ years	441	Colon and rectum cancer	1	Number	2013	447.90588504530007	515.4867372189283	337.476842467102
6	Incidence	6	China	3	Both	235	95+ years	441	Colon and rectum cancer	3	Rate	2013	154.21404991853	177.48214542387	116.19331732001001
6	Incidence	6	China	3	Both	235	95+ years	441	Colon and rectum cancer	1	Number	2014	521.6252988255435	608.4653868596296	391.5854052064492
6	Incidence	6	China	3	Both	235	95+ years	441	Colon and rectum cancer	3	Rate	2014	160.1969515	186.86651182724998	120.26024870708
6	Incidence	6	China	3	Both	235	95+ years	441	Colon and rectum cancer	1	Number	2015	591.8536290179145	693.5029959637877	451.3564934050004
6	Incidence	6	China	3	Both	235	95+ years	441	Colon and rectum cancer	3	Rate	2015	162.15350857506002	190.00296439753	123.66070838359
6	Incidence	6	China	3	Both	235	95+ years	441	Colon and rectum cancer	1	Number	2016	689.7879158877014	810.4651249850904	521.6885383345684
6	Incidence	6	China	3	Both	235	95+ years	441	Colon and rectum cancer	3	Rate	2016	169.23825750838	198.84619948332002	127.99536952777
6	Incidence	6	China	3	Both	235	95+ years	441	Colon and rectum cancer	1	Number	2017	819.1120278210896	971.6227419113768	617.9062201599694
6	Incidence	6	China	3	Both	235	95+ years	441	Colon and rectum cancer	3	Rate	2017	181.63047804497	215.44831121839002	137.01496052152999
6	Incidence	6	China	3	Both	235	95+ years	441	Colon and rectum cancer	1	Number	2018	913.2483387255604	1084.6432520452036	693.2193972482419
6	Incidence	6	China	3	Both	235	95+ years	441	Colon and rectum cancer	3	Rate	2018	184.56543668636	219.20396344985	140.09808213954
6	Incidence	6	China	3	Both	235	95+ years	441	Colon and rectum cancer	1	Number	2019	1021.2289667665046	1225.360015876336	747.9492383129741
6	Incidence	6	China	3	Both	235	95+ years	441	Colon and rectum cancer	3	Rate	2019	189.02111649242002	226.80410157135998	138.43927728883
6	Incidence	6	China	3	Both	235	95+ years	441	Colon and rectum cancer	1	Number	2020	1136.3427135751842	1419.517697148147	833.7345815892293
6	Incidence	6	China	3	Both	235	95+ years	441	Colon and rectum cancer	3	Rate	2020	192.9195685	240.99484982853	141.54507597236
6	Incidence	6	China	3	Both	235	95+ years	441	Colon and rectum cancer	1	Number	2021	1229.0622660352865	1526.8134505996131	903.1753067687104
6	Incidence	6	China	3	Both	235	95+ years	441	Colon and rectum cancer	3	Rate	2021	192.31188302334	238.90113448633002	141.32021521185
6	Incidence	6	China	3	Both	30	80-84 years	414	Stomach cancer	1	Number	2010	40182.403331930254	45218.534091377	30959.002389619563
6	Incidence	6	China	3	Both	30	80-84 years	414	Stomach cancer	3	Rate	2010	318.84690899016	358.8085487	245.65932843308002
6	Incidence	6	China	3	Both	30	80-84 years	414	Stomach cancer	1	Number	2011	40504.69411513401	45442.24149095224	31110.799158711787
6	Incidence	6	China	3	Both	30	80-84 years	414	Stomach cancer	3	Rate	2011	306.99312538991	344.41577809170997	235.79492885349998
6	Incidence	6	China	3	Both	30	80-84 years	414	Stomach cancer	1	Number	2012	40057.640824494825	45480.85295267284	30491.51463296821
6	Incidence	6	China	3	Both	30	80-84 years	414	Stomach cancer	3	Rate	2012	289.03361740217997	328.16449448539004	220.00978073200002
6	Incidence	6	China	3	Both	30	80-84 years	414	Stomach cancer	1	Number	2013	41192.06528515391	46600.79493260998	31296.27424390082
6	Incidence	6	China	3	Both	30	80-84 years	414	Stomach cancer	3	Rate	2013	282.23473866477	319.29360881344	214.43197181938
6	Incidence	6	China	3	Both	30	80-84 years	414	Stomach cancer	1	Number	2014	42924.02868062932	49081.40914106654	32930.086320487215
6	Incidence	6	China	3	Both	30	80-84 years	414	Stomach cancer	3	Rate	2014	277.46864285777	317.27105778551004	212.86600166349
6	Incidence	6	China	3	Both	30	80-84 years	414	Stomach cancer	1	Number	2015	43679.353776527634	49910.50152913758	33576.17196348905
6	Incidence	6	China	3	Both	30	80-84 years	414	Stomach cancer	3	Rate	2015	267.8459463	306.05593623364996	205.89227578546001
6	Incidence	6	China	3	Both	30	80-84 years	414	Stomach cancer	1	Number	2016	45381.85124554607	52980.17200798233	35337.53266482227
6	Incidence	6	China	3	Both	30	80-84 years	414	Stomach cancer	3	Rate	2016	264.96987757051	309.3340026	206.32436638997999
6	Incidence	6	China	3	Both	30	80-84 years	414	Stomach cancer	1	Number	2017	46644.92987835654	54852.83180047749	35723.71148095191
6	Incidence	6	China	3	Both	30	80-84 years	414	Stomach cancer	3	Rate	2017	261.13218584353996	307.08246116183	199.99195817836002
6	Incidence	6	China	3	Both	30	80-84 years	414	Stomach cancer	1	Number	2018	47893.24129075952	56280.75015056679	35907.398779088515
6	Incidence	6	China	3	Both	30	80-84 years	414	Stomach cancer	3	Rate	2018	259.85688546532003	305.36543469651997	194.8246675
6	Incidence	6	China	3	Both	30	80-84 years	414	Stomach cancer	1	Number	2019	48692.48437567563	57542.84712531627	37182.55013196769
6	Incidence	6	China	3	Both	30	80-84 years	414	Stomach cancer	3	Rate	2019	258.47081746169	305.45056236612	197.37346021969
6	Incidence	6	China	3	Both	30	80-84 years	414	Stomach cancer	1	Number	2020	49423.27308584837	59435.03143900713	36938.84979772253
6	Incidence	6	China	3	Both	30	80-84 years	414	Stomach cancer	3	Rate	2020	255.82093046591	307.64302110438	191.20002249101
6	Incidence	6	China	3	Both	30	80-84 years	414	Stomach cancer	1	Number	2021	49959.34685444584	60115.20833028922	37704.81643940663
6	Incidence	6	China	3	Both	30	80-84 years	414	Stomach cancer	3	Rate	2021	252.42375933538	303.73709496586	190.50672416544
6	Incidence	6	China	3	Both	31	85-89 years	414	Stomach cancer	1	Number	2010	17282.402777760555	19215.19388039676	13223.285031134576
6	Incidence	6	China	3	Both	31	85-89 years	414	Stomach cancer	3	Rate	2010	357.03970386331997	396.96951986106	273.18179262039996
6	Incidence	6	China	3	Both	31	85-89 years	414	Stomach cancer	1	Number	2011	17801.61857237497	19973.12330773204	13560.812337017742
6	Incidence	6	China	3	Both	31	85-89 years	414	Stomach cancer	3	Rate	2011	347.77187817685996	390.19432854084005	264.92361674163
6	Incidence	6	China	3	Both	31	85-89 years	414	Stomach cancer	1	Number	2012	18106.46807240561	20528.443756158435	13651.560987942456
6	Incidence	6	China	3	Both	31	85-89 years	414	Stomach cancer	3	Rate	2012	333.11721971625	377.675982	251.15721204737002
6	Incidence	6	China	3	Both	31	85-89 years	414	Stomach cancer	1	Number	2013	19038.131496746853	21487.635767360603	14037.27428073578
6	Incidence	6	China	3	Both	31	85-89 years	414	Stomach cancer	3	Rate	2013	328.02117259784	370.22538067716	241.85793497807998
6	Incidence	6	China	3	Both	31	85-89 years	414	Stomach cancer	1	Number	2014	19715.24949477466	22358.85476338692	14869.625687089325
6	Incidence	6	China	3	Both	31	85-89 years	414	Stomach cancer	3	Rate	2014	318.50289876278003	361.21074993458	240.22109819663999
6	Incidence	6	China	3	Both	31	85-89 years	414	Stomach cancer	1	Number	2015	20510.45209715187	23413.074241717688	15258.4210419335
6	Incidence	6	China	3	Both	31	85-89 years	414	Stomach cancer	3	Rate	2015	310.45710721476	354.39273915846	230.95957294872
6	Incidence	6	China	3	Both	31	85-89 years	414	Stomach cancer	1	Number	2016	21819.9281885793	24971.791280947746	16669.927093003193
6	Incidence	6	China	3	Both	31	85-89 years	414	Stomach cancer	3	Rate	2016	309.75579533206	354.49965748029996	236.64635741209003
6	Incidence	6	China	3	Both	31	85-89 years	414	Stomach cancer	1	Number	2017	22805.55808320864	26628.068606537265	16946.616981032417
6	Incidence	6	China	3	Both	31	85-89 years	414	Stomach cancer	3	Rate	2017	304.19646058907	355.18377550233	226.04581241904998
6	Incidence	6	China	3	Both	31	85-89 years	414	Stomach cancer	1	Number	2018	23868.54738743957	27743.3312226916	17529.694805530176
6	Incidence	6	China	3	Both	31	85-89 years	414	Stomach cancer	3	Rate	2018	299.60137470484	348.23820814434004	220.03520267249002
6	Incidence	6	China	3	Both	31	85-89 years	414	Stomach cancer	1	Number	2019	25487.68619750253	29798.92322567683	18785.310897494644
6	Incidence	6	China	3	Both	31	85-89 years	414	Stomach cancer	3	Rate	2019	299.25319015536996	349.87180748297004	220.56000574452
6	Incidence	6	China	3	Both	31	85-89 years	414	Stomach cancer	1	Number	2020	26970.237371121504	31996.64883821356	19309.13221242791
6	Incidence	6	China	3	Both	31	85-89 years	414	Stomach cancer	3	Rate	2020	298.56710828350003	354.21070964014	213.75680491047999
6	Incidence	6	China	3	Both	31	85-89 years	414	Stomach cancer	1	Number	2021	28268.629217859725	33700.97388061056	20669.87577125704
6	Incidence	6	China	3	Both	31	85-89 years	414	Stomach cancer	3	Rate	2021	296.76010938767996	353.78810264215997	216.9894602
6	Incidence	6	China	3	Both	32	90-94 years	414	Stomach cancer	1	Number	2010	4508.270497891881	5046.46669490206	3502.0668603768654
6	Incidence	6	China	3	Both	32	90-94 years	414	Stomach cancer	3	Rate	2010	359.39263212832	402.29683406902996	279.17957172905
6	Incidence	6	China	3	Both	32	90-94 years	414	Stomach cancer	1	Number	2011	4756.720806114231	5339.237783792989	3681.224549847506
6	Incidence	6	China	3	Both	32	90-94 years	414	Stomach cancer	3	Rate	2011	347.57919948301003	390.14440207522	268.99141957386
6	Incidence	6	China	3	Both	32	90-94 years	414	Stomach cancer	1	Number	2012	4955.852002800839	5618.392406756483	3887.289397545972
6	Incidence	6	China	3	Both	32	90-94 years	414	Stomach cancer	3	Rate	2012	331.90466127429	376.27649647663	260.34059734602
6	Incidence	6	China	3	Both	32	90-94 years	414	Stomach cancer	1	Number	2013	5337.26294161952	6030.176309022827	4170.802613838471
6	Incidence	6	China	3	Both	32	90-94 years	414	Stomach cancer	3	Rate	2013	328.0082154	370.59207902653	256.32192703204
6	Incidence	6	China	3	Both	32	90-94 years	414	Stomach cancer	1	Number	2014	5582.368550433565	6431.377555594014	4249.455578241397
6	Incidence	6	China	3	Both	32	90-94 years	414	Stomach cancer	3	Rate	2014	315.65637328502	363.66379182682	240.28648845825
6	Incidence	6	China	3	Both	32	90-94 years	414	Stomach cancer	1	Number	2015	5877.351439315681	6711.961745690083	4540.938482812415
6	Incidence	6	China	3	Both	32	90-94 years	414	Stomach cancer	3	Rate	2015	306.73262843519	350.29003956443	236.9866786
6	Incidence	6	China	3	Both	32	90-94 years	414	Stomach cancer	1	Number	2016	6327.950343118927	7272.513989519442	4813.326474384721
6	Incidence	6	China	3	Both	32	90-94 years	414	Stomach cancer	3	Rate	2016	306.12400432814	351.81867481388	232.85182319415003
6	Incidence	6	China	3	Both	32	90-94 years	414	Stomach cancer	1	Number	2017	6636.701177171833	7775.119662293499	4964.403952631888
6	Incidence	6	China	3	Both	32	90-94 years	414	Stomach cancer	3	Rate	2017	298.32174120258003	349.49399917118	223.15147113694
6	Incidence	6	China	3	Both	32	90-94 years	414	Stomach cancer	1	Number	2018	6918.376562433555	8013.121226054306	5189.868909350525
6	Incidence	6	China	3	Both	32	90-94 years	414	Stomach cancer	3	Rate	2018	289.16724002339	334.92425975957	216.92084191383998
6	Incidence	6	China	3	Both	32	90-94 years	414	Stomach cancer	1	Number	2019	7396.856929677482	8745.437301320686	5490.298807613052
6	Incidence	6	China	3	Both	32	90-94 years	414	Stomach cancer	3	Rate	2019	288.50879648129	341.10915142665	214.14494242167
6	Incidence	6	China	3	Both	32	90-94 years	414	Stomach cancer	1	Number	2020	7884.0317765914415	9420.683119515852	5869.84753755822
6	Incidence	6	China	3	Both	32	90-94 years	414	Stomach cancer	3	Rate	2020	287.23521989036	343.21931519681	213.85339328279002
6	Incidence	6	China	3	Both	32	90-94 years	414	Stomach cancer	1	Number	2021	8340.195741582864	10051.670703288404	6302.057515263588
6	Incidence	6	China	3	Both	32	90-94 years	414	Stomach cancer	3	Rate	2021	284.45536536486003	342.8278845	214.94148681867998
6	Incidence	6	China	3	Both	39	0-14 years	414	Stomach cancer	1	Number	2010	0	0	0
6	Incidence	6	China	3	Both	39	0-14 years	414	Stomach cancer	3	Rate	2010	0	0	0
6	Incidence	6	China	3	Both	39	0-14 years	414	Stomach cancer	1	Number	2011	0	0	0
6	Incidence	6	China	3	Both	39	0-14 years	414	Stomach cancer	3	Rate	2011	0	0	0
6	Incidence	6	China	3	Both	39	0-14 years	414	Stomach cancer	1	Number	2012	0	0	0
6	Incidence	6	China	3	Both	39	0-14 years	414	Stomach cancer	3	Rate	2012	0	0	0
6	Incidence	6	China	3	Both	39	0-14 years	414	Stomach cancer	1	Number	2013	0	0	0
6	Incidence	6	China	3	Both	39	0-14 years	414	Stomach cancer	3	Rate	2013	0	0	0
6	Incidence	6	China	3	Both	39	0-14 years	414	Stomach cancer	1	Number	2014	0	0	0
6	Incidence	6	China	3	Both	39	0-14 years	414	Stomach cancer	3	Rate	2014	0	0	0
6	Incidence	6	China	3	Both	39	0-14 years	414	Stomach cancer	1	Number	2015	0	0	0
6	Incidence	6	China	3	Both	39	0-14 years	414	Stomach cancer	3	Rate	2015	0	0	0
6	Incidence	6	China	3	Both	39	0-14 years	414	Stomach cancer	1	Number	2016	0	0	0
6	Incidence	6	China	3	Both	39	0-14 years	414	Stomach cancer	3	Rate	2016	0	0	0
6	Incidence	6	China	3	Both	39	0-14 years	414	Stomach cancer	1	Number	2017	0	0	0
6	Incidence	6	China	3	Both	39	0-14 years	414	Stomach cancer	3	Rate	2017	0	0	0
6	Incidence	6	China	3	Both	39	0-14 years	414	Stomach cancer	1	Number	2018	0	0	0
6	Incidence	6	China	3	Both	39	0-14 years	414	Stomach cancer	3	Rate	2018	0	0	0
6	Incidence	6	China	3	Both	39	0-14 years	414	Stomach cancer	1	Number	2019	0	0	0
6	Incidence	6	China	3	Both	39	0-14 years	414	Stomach cancer	3	Rate	2019	0	0	0
6	Incidence	6	China	3	Both	39	0-14 years	414	Stomach cancer	1	Number	2020	0	0	0
6	Incidence	6	China	3	Both	39	0-14 years	414	Stomach cancer	3	Rate	2020	0	0	0
6	Incidence	6	China	3	Both	39	0-14 years	414	Stomach cancer	1	Number	2021	0	0	0
6	Incidence	6	China	3	Both	39	0-14 years	414	Stomach cancer	3	Rate	2021	0	0	0
6	Incidence	6	China	3	Both	235	95+ years	414	Stomach cancer	1	Number	2010	497.8604999864938	578.3591337732876	357.84995114932843
6	Incidence	6	China	3	Both	235	95+ years	414	Stomach cancer	3	Rate	2010	257.79425458902	299.47678472159	185.29620528996
6	Incidence	6	China	3	Both	235	95+ years	414	Stomach cancer	1	Number	2011	548.330894105599	635.7722315260046	397.3190014634485
6	Incidence	6	China	3	Both	235	95+ years	414	Stomach cancer	3	Rate	2011	247.94500282049	287.48434464199	179.66024164875
6	Incidence	6	China	3	Both	235	95+ years	414	Stomach cancer	1	Number	2012	580.6418473350121	677.6833117970823	410.1713958085923
6	Incidence	6	China	3	Both	235	95+ years	414	Stomach cancer	3	Rate	2012	228.9107538	267.16813202061	161.70491986275002
6	Incidence	6	China	3	Both	235	95+ years	414	Stomach cancer	1	Number	2013	655.2073136410319	757.5652998328571	473.54452932709006
6	Incidence	6	China	3	Both	235	95+ years	414	Stomach cancer	3	Rate	2013	225.58795663648	260.82982355357	163.04143821845
6	Incidence	6	China	3	Both	235	95+ years	414	Stomach cancer	1	Number	2014	744.8088732677633	863.9436968380835	529.8072265085711
6	Incidence	6	China	3	Both	235	95+ years	414	Stomach cancer	3	Rate	2014	228.73911833154	265.3267524	162.70971282277
6	Incidence	6	China	3	Both	235	95+ years	414	Stomach cancer	1	Number	2015	821.3188770230662	959.2584491213084	580.9256713812154
6	Incidence	6	China	3	Both	235	95+ years	414	Stomach cancer	3	Rate	2015	225.02140907576998	262.81349902913	159.15951380089
6	Incidence	6	China	3	Both	235	95+ years	414	Stomach cancer	1	Number	2016	927.3570098606648	1091.989723507189	650.0700961363077
6	Incidence	6	China	3	Both	235	95+ years	414	Stomach cancer	3	Rate	2016	227.52541878763	267.91776684806	159.49355996883
6	Incidence	6	China	3	Both	235	95+ years	414	Stomach cancer	1	Number	2017	1050.1708579026829	1249.5269499246233	754.6225702378587
6	Incidence	6	China	3	Both	235	95+ years	414	Stomach cancer	3	Rate	2017	232.86562578889001	277.07098606353003	167.33054029303
6	Incidence	6	China	3	Both	235	95+ years	414	Stomach cancer	1	Number	2018	1142.0683195669706	1359.00296751042	818.423707953317
6	Incidence	6	China	3	Both	235	95+ years	414	Stomach cancer	3	Rate	2018	230.80944053035998	274.65144530856	165.40159193026
6	Incidence	6	China	3	Both	235	95+ years	414	Stomach cancer	1	Number	2019	1240.3844443428163	1495.0697023645362	870.5921137904711
6	Incidence	6	China	3	Both	235	95+ years	414	Stomach cancer	3	Rate	2019	229.58500020997002	276.72515525067	161.13946892753998
6	Incidence	6	China	3	Both	235	95+ years	414	Stomach cancer	1	Number	2020	1342.5440971354278	1646.7139880843229	941.7230119776216
6	Incidence	6	China	3	Both	235	95+ years	414	Stomach cancer	3	Rate	2020	227.92686116372002	279.5664972	159.8785252
6	Incidence	6	China	3	Both	235	95+ years	414	Stomach cancer	1	Number	2021	1433.0999769548584	1760.5014535010837	1011.003390405549
6	Incidence	6	China	3	Both	235	95+ years	414	Stomach cancer	3	Rate	2021	224.2377484	275.4663933	158.19212022435
6	Incidence	6	China	3	Both	15	50-54 years	411	Esophageal cancer	1	Number	2010	18311.447404505936	21116.47455263833	15757.270440854758
6	Incidence	6	China	3	Both	15	50-54 years	411	Esophageal cancer	3	Rate	2010	23.06771679	26.60132996	19.85011036
6	Incidence	6	China	3	Both	15	50-54 years	411	Esophageal cancer	1	Number	2011	17178.492818934254	19679.320487270383	14837.94470611776
6	Incidence	6	China	3	Both	15	50-54 years	411	Esophageal cancer	3	Rate	2011	21.97512968	25.17424691	18.981045807290002
6	Incidence	6	China	3	Both	15	50-54 years	411	Esophageal cancer	1	Number	2012	16947.815798485215	19442.390701342243	14390.593595484304
6	Incidence	6	China	3	Both	15	50-54 years	411	Esophageal cancer	3	Rate	2012	21.07624239	24.17848672	17.89609012
6	Incidence	6	China	3	Both	15	50-54 years	411	Esophageal cancer	1	Number	2013	17228.81921934409	20292.46142873337	14662.249737329808
6	Incidence	6	China	3	Both	15	50-54 years	411	Esophageal cancer	3	Rate	2013	19.815291423839998	23.33886216	16.86341634
6	Incidence	6	China	3	Both	15	50-54 years	411	Esophageal cancer	1	Number	2014	18298.49640921885	21740.22285505011	15288.843407348051
6	Incidence	6	China	3	Both	15	50-54 years	411	Esophageal cancer	3	Rate	2014	19.10928309	22.70350873	15.966275601629999
6	Incidence	6	China	3	Both	15	50-54 years	411	Esophageal cancer	1	Number	2015	19637.267530610447	23273.78230808436	16055.406088967007
6	Incidence	6	China	3	Both	15	50-54 years	411	Esophageal cancer	3	Rate	2015	18.7102209	22.17506114	15.29745389
6	Incidence	6	China	3	Both	15	50-54 years	411	Esophageal cancer	1	Number	2016	20882.119883487365	25360.244317825254	16873.55805755408
6	Incidence	6	China	3	Both	15	50-54 years	411	Esophageal cancer	3	Rate	2016	18.4764352	22.43866588	14.929672075570002
6	Incidence	6	China	3	Both	15	50-54 years	411	Esophageal cancer	1	Number	2017	22305.64918809505	27631.19355630753	17823.26882763188
6	Incidence	6	China	3	Both	15	50-54 years	411	Esophageal cancer	3	Rate	2017	18.76256471	23.242186445210002	14.99217673
6	Incidence	6	China	3	Both	15	50-54 years	411	Esophageal cancer	1	Number	2018	23403.14174959909	28839.28773851349	18419.18509622844
6	Incidence	6	China	3	Both	15	50-54 years	411	Esophageal cancer	3	Rate	2018	19.23834817	23.70708448	15.14133015
6	Incidence	6	China	3	Both	15	50-54 years	411	Esophageal cancer	1	Number	2019	23903.512183866053	30431.45078762358	18269.30442237568
6	Incidence	6	China	3	Both	15	50-54 years	411	Esophageal cancer	3	Rate	2019	19.54066557	24.87713094	14.93480812
6	Incidence	6	China	3	Both	15	50-54 years	411	Esophageal cancer	1	Number	2020	24129.417808916933	31121.92729555407	18258.26515715501
6	Incidence	6	China	3	Both	15	50-54 years	411	Esophageal cancer	3	Rate	2020	19.80613429	25.545791299039998	14.986919889560001
6	Incidence	6	China	3	Both	15	50-54 years	411	Esophageal cancer	1	Number	2021	24179.7633956904	30871.302027247053	18532.93396430468
6	Incidence	6	China	3	Both	15	50-54 years	411	Esophageal cancer	3	Rate	2021	20.00658345	25.54323092	15.33433904
6	Incidence	6	China	3	Both	16	55-59 years	411	Esophageal cancer	1	Number	2010	32559.9194262412	37667.36326453797	28294.04214637688
6	Incidence	6	China	3	Both	16	55-59 years	411	Esophageal cancer	3	Rate	2010	39.80195817	46.04540931	34.58725641
6	Incidence	6	China	3	Both	16	55-59 years	411	Esophageal cancer	1	Number	2011	32762.36901660871	38353.56399962447	28332.408495318352
6	Incidence	6	China	3	Both	16	55-59 years	411	Esophageal cancer	3	Rate	2011	38.86401637	45.49651273	33.6090222
6	Incidence	6	China	3	Both	16	55-59 years	411	Esophageal cancer	1	Number	2012	32810.86410048754	38706.74179816564	28084.622862864293
6	Incidence	6	China	3	Both	16	55-59 years	411	Esophageal cancer	3	Rate	2012	38.53897181	45.46414951	32.98762524
6	Incidence	6	China	3	Both	16	55-59 years	411	Esophageal cancer	1	Number	2013	30792.240207336432	36213.18758584204	26097.86458049388
6	Incidence	6	China	3	Both	16	55-59 years	411	Esophageal cancer	3	Rate	2013	36.92788251	43.42900443	31.298108563739998
6	Incidence	6	China	3	Both	16	55-59 years	411	Esophageal cancer	1	Number	2014	28201.63661589804	33213.55697866813	23449.098510782547
6	Incidence	6	China	3	Both	16	55-59 years	411	Esophageal cancer	3	Rate	2014	35.20349918	41.45977206	29.271007615010003
6	Incidence	6	China	3	Both	16	55-59 years	411	Esophageal cancer	1	Number	2015	26295.625678212076	31257.71266425193	21617.227867771544
6	Incidence	6	China	3	Both	16	55-59 years	411	Esophageal cancer	3	Rate	2015	34.15935618	40.60535974	28.081879298580002
6	Incidence	6	China	3	Both	16	55-59 years	411	Esophageal cancer	1	Number	2016	25083.22657558635	30440.05673376668	20375.37339913876
6	Incidence	6	China	3	Both	16	55-59 years	411	Esophageal cancer	3	Rate	2016	33.07606286	40.13986107	26.86803985
6	Incidence	6	China	3	Both	16	55-59 years	411	Esophageal cancer	1	Number	2017	25131.85508010129	31029.880487937877	20250.16817957389
6	Incidence	6	China	3	Both	16	55-59 years	411	Esophageal cancer	3	Rate	2017	32.191242796350004	39.74598825	25.938319254899998
6	Incidence	6	China	3	Both	16	55-59 years	411	Esophageal cancer	1	Number	2018	27032.34294947052	33948.45219380503	20946.084395045546
6	Incidence	6	China	3	Both	16	55-59 years	411	Esophageal cancer	3	Rate	2018	31.9954008	40.18128716	24.79172326
6	Incidence	6	China	3	Both	16	55-59 years	411	Esophageal cancer	1	Number	2019	29851.447883956764	37804.44497963144	23089.375125387545
6	Incidence	6	China	3	Both	16	55-59 years	411	Esophageal cancer	3	Rate	2019	32.06203467	40.603974401449996	24.7992107
6	Incidence	6	China	3	Both	16	55-59 years	411	Esophageal cancer	1	Number	2020	32904.52163444708	42222.66368824727	25092.95211136438
6	Incidence	6	China	3	Both	16	55-59 years	411	Esophageal cancer	3	Rate	2020	32.23337577	41.36145785	24.58113701
6	Incidence	6	China	3	Both	16	55-59 years	411	Esophageal cancer	1	Number	2021	35713.196333174754	46303.829231514974	27325.072236490087
6	Incidence	6	China	3	Both	16	55-59 years	411	Esophageal cancer	3	Rate	2021	32.483559184259995	42.11645363	24.85399495
6	Incidence	6	China	3	Both	17	60-64 years	411	Esophageal cancer	1	Number	2010	40467.78709893954	46581.03540468437	34759.26028664569
6	Incidence	6	China	3	Both	17	60-64 years	411	Esophageal cancer	3	Rate	2010	68.58615796	78.94709549024999	58.91115595
6	Incidence	6	China	3	Both	17	60-64 years	411	Esophageal cancer	1	Number	2011	41128.34641206919	47232.28348198703	35900.5526557866
6	Incidence	6	China	3	Both	17	60-64 years	411	Esophageal cancer	3	Rate	2011	65.54120097823001	75.26829679	57.210307296770004
6	Incidence	6	China	3	Both	17	60-64 years	411	Esophageal cancer	1	Number	2012	41633.46970060368	47802.25506874184	35987.64821398276
6	Incidence	6	China	3	Both	17	60-64 years	411	Esophageal cancer	3	Rate	2012	62.836658370479995	72.14709685966001	54.31552
6	Incidence	6	China	3	Both	17	60-64 years	411	Esophageal cancer	1	Number	2013	42660.505976042994	49678.43483963663	36957.93713536844
6	Incidence	6	China	3	Both	17	60-64 years	411	Esophageal cancer	3	Rate	2013	60.04750347	69.92570576	52.02075802
6	Incidence	6	China	3	Both	17	60-64 years	411	Esophageal cancer	1	Number	2014	41676.26812912326	48083.86258196303	35478.87456686841
6	Incidence	6	China	3	Both	17	60-64 years	411	Esophageal cancer	3	Rate	2014	56.31396865	64.97206327	47.93990248
6	Incidence	6	China	3	Both	17	60-64 years	411	Esophageal cancer	1	Number	2015	43358.61076828117	50527.70860857929	36160.65415601661
6	Incidence	6	China	3	Both	17	60-64 years	411	Esophageal cancer	3	Rate	2015	54.84963177	63.918704093129996	45.74405245
6	Incidence	6	China	3	Both	17	60-64 years	411	Esophageal cancer	1	Number	2016	43757.460678689735	52337.3605887249	36428.29190106205
6	Incidence	6	China	3	Both	17	60-64 years	411	Esophageal cancer	3	Rate	2016	53.7664119	64.30885255	44.760790883009996
6	Incidence	6	China	3	Both	17	60-64 years	411	Esophageal cancer	1	Number	2017	43146.9817255228	52522.34103556106	35428.08242054038
6	Incidence	6	China	3	Both	17	60-64 years	411	Esophageal cancer	3	Rate	2017	52.54947598	63.967892732930004	43.14849131
6	Incidence	6	China	3	Both	17	60-64 years	411	Esophageal cancer	1	Number	2018	41914.081103867895	51451.32673384953	33492.03367060823
6	Incidence	6	China	3	Both	17	60-64 years	411	Esophageal cancer	3	Rate	2018	52.16742556484999	64.03774548	41.6851122
6	Incidence	6	China	3	Both	17	60-64 years	411	Esophageal cancer	1	Number	2019	40259.32659825453	50511.31735792992	31720.85226912745
6	Incidence	6	China	3	Both	17	60-64 years	411	Esophageal cancer	3	Rate	2019	52.19529831361999	65.48677041	41.12536117
6	Incidence	6	China	3	Both	17	60-64 years	411	Esophageal cancer	1	Number	2020	38398.80958676794	47875.38188439378	29679.932129428587
6	Incidence	6	China	3	Both	17	60-64 years	411	Esophageal cancer	3	Rate	2020	51.82874302	64.61973409	40.06044958
6	Incidence	6	China	3	Both	17	60-64 years	411	Esophageal cancer	1	Number	2021	37374.559123757776	47698.23634300967	29293.474898339773
6	Incidence	6	China	3	Both	17	60-64 years	411	Esophageal cancer	3	Rate	2021	51.1944031	65.33542590807001	40.12520809
6	Incidence	6	China	3	Both	18	65-69 years	411	Esophageal cancer	1	Number	2010	38220.2247610519	43836.19250230071	32531.29258083353
6	Incidence	6	China	3	Both	18	65-69 years	411	Esophageal cancer	3	Rate	2010	92.46884601	106.05594706179001	78.70521701
6	Incidence	6	China	3	Both	18	65-69 years	411	Esophageal cancer	1	Number	2011	39546.42624375296	44445.34939134495	34193.81221078885
6	Incidence	6	China	3	Both	18	65-69 years	411	Esophageal cancer	3	Rate	2011	91.14314486	102.43375451991	78.80690813
6	Incidence	6	China	3	Both	18	65-69 years	411	Esophageal cancer	1	Number	2012	41153.70842324811	47258.403271988405	35694.213775998054
6	Incidence	6	China	3	Both	18	65-69 years	411	Esophageal cancer	3	Rate	2012	89.65628038	102.95579223512999	77.76238305
6	Incidence	6	China	3	Both	18	65-69 years	411	Esophageal cancer	1	Number	2013	41237.57558110856	47442.22971811581	35274.32452739761
6	Incidence	6	China	3	Both	18	65-69 years	411	Esophageal cancer	3	Rate	2013	85.96348601	98.89765324698999	73.53254551
6	Incidence	6	China	3	Both	18	65-69 years	411	Esophageal cancer	1	Number	2014	42533.29126765488	49774.97931563604	36556.66279821815
6	Incidence	6	China	3	Both	18	65-69 years	411	Esophageal cancer	3	Rate	2014	80.76614649	94.51733338570999	69.41717169297999
6	Incidence	6	China	3	Both	18	65-69 years	411	Esophageal cancer	1	Number	2015	42789.91779583591	49940.0862517693	35371.02898044932
6	Incidence	6	China	3	Both	18	65-69 years	411	Esophageal cancer	3	Rate	2015	77.63207443	90.60434543	64.17227459
6	Incidence	6	China	3	Both	18	65-69 years	411	Esophageal cancer	1	Number	2016	44281.381471053406	52641.00012930678	36908.53740033149
6	Incidence	6	China	3	Both	18	65-69 years	411	Esophageal cancer	3	Rate	2016	75.38820364	89.62029425	62.836077850950005
6	Incidence	6	China	3	Both	18	65-69 years	411	Esophageal cancer	1	Number	2017	45314.85554536093	55239.74096852404	37375.23215028488
6	Incidence	6	China	3	Both	18	65-69 years	411	Esophageal cancer	3	Rate	2017	72.92294786	88.89457335	60.14610601
6	Incidence	6	China	3	Both	18	65-69 years	411	Esophageal cancer	1	Number	2018	48311.19917612963	58990.26941166351	39210.73759830908
6	Incidence	6	China	3	Both	18	65-69 years	411	Esophageal cancer	3	Rate	2018	72.37555457	88.37399062	58.742050023859996
6	Incidence	6	China	3	Both	18	65-69 years	411	Esophageal cancer	1	Number	2019	50147.74496980019	62093.94967713715	39950.24356531278
6	Incidence	6	China	3	Both	18	65-69 years	411	Esophageal cancer	3	Rate	2019	71.97399719	89.11965556900999	57.33814591
6	Incidence	6	China	3	Both	18	65-69 years	411	Esophageal cancer	1	Number	2020	54528.69652553274	66964.25172875554	42058.21558804914
6	Incidence	6	China	3	Both	18	65-69 years	411	Esophageal cancer	3	Rate	2020	73.21738219720001	89.91499018	56.47287835
6	Incidence	6	China	3	Both	18	65-69 years	411	Esophageal cancer	1	Number	2021	56206.43524096944	69475.47244820846	44087.80474256394
6	Incidence	6	China	3	Both	18	65-69 years	411	Esophageal cancer	3	Rate	2021	73.27752508	90.57665110891999	57.47820875
6	Incidence	6	China	3	Both	19	70-74 years	411	Esophageal cancer	1	Number	2010	40652.5940473197	46356.70548519001	34572.024560225065
6	Incidence	6	China	3	Both	19	70-74 years	411	Esophageal cancer	3	Rate	2010	122.32812200525	139.49242003482	104.03102034396001
6	Incidence	6	China	3	Both	19	70-74 years	411	Esophageal cancer	1	Number	2011	39887.92758047675	45247.235322683606	34515.84952445749
6	Incidence	6	China	3	Both	19	70-74 years	411	Esophageal cancer	3	Rate	2011	118.42673952771	134.33845468901	102.47710947037
6	Incidence	6	China	3	Both	19	70-74 years	411	Esophageal cancer	1	Number	2012	39396.30146531248	45326.61789507198	33838.24846497124
6	Incidence	6	China	3	Both	19	70-74 years	411	Esophageal cancer	3	Rate	2012	114.95840354031002	132.26306625984	98.74000547
6	Incidence	6	China	3	Both	19	70-74 years	411	Esophageal cancer	1	Number	2013	39221.05319739686	44962.89667436574	33823.681215034085
6	Incidence	6	China	3	Both	19	70-74 years	411	Esophageal cancer	3	Rate	2013	111.67143638478	128.01979667338	96.30386635
6	Incidence	6	China	3	Both	19	70-74 years	411	Esophageal cancer	1	Number	2014	39296.19497617105	45208.15708731283	33288.800646978845
6	Incidence	6	China	3	Both	19	70-74 years	411	Esophageal cancer	3	Rate	2014	108.98270908809	125.37874049237999	92.32200927
6	Incidence	6	China	3	Both	19	70-74 years	411	Esophageal cancer	1	Number	2015	39983.88541764975	46543.66517989255	34145.17916000654
6	Incidence	6	China	3	Both	19	70-74 years	411	Esophageal cancer	3	Rate	2015	107.47504278213	125.10746152344	91.78084002325001
6	Incidence	6	China	3	Both	19	70-74 years	411	Esophageal cancer	1	Number	2016	41859.52759359627	49589.12278624629	35105.49751719492
6	Incidence	6	China	3	Both	19	70-74 years	411	Esophageal cancer	3	Rate	2016	106.88316571538999	126.61973828042	89.63757893
6	Incidence	6	China	3	Both	19	70-74 years	411	Esophageal cancer	1	Number	2017	44574.05994273418	53883.58163702267	37049.69590329461
6	Incidence	6	China	3	Both	19	70-74 years	411	Esophageal cancer	3	Rate	2017	107.34494103575	129.76448412041	89.22448229
6	Incidence	6	China	3	Both	19	70-74 years	411	Esophageal cancer	1	Number	2018	47138.629124778665	56788.32600595312	37948.99398152398
6	Incidence	6	China	3	Both	19	70-74 years	411	Esophageal cancer	3	Rate	2018	108.48434312168999	130.69205359003	87.33541387716001
6	Incidence	6	China	3	Both	19	70-74 years	411	Esophageal cancer	1	Number	2019	51538.05462487766	62893.78708314614	41953.117132693136
6	Incidence	6	China	3	Both	19	70-74 years	411	Esophageal cancer	3	Rate	2019	107.91642435723999	131.69438904320998	87.84635789135001
6	Incidence	6	China	3	Both	19	70-74 years	411	Esophageal cancer	1	Number	2020	53812.2428857612	65452.650258181246	42894.49171540822
6	Incidence	6	China	3	Both	19	70-74 years	411	Esophageal cancer	3	Rate	2020	107.67516887018999	130.96694714088	85.82938364
6	Incidence	6	China	3	Both	19	70-74 years	411	Esophageal cancer	1	Number	2021	56725.523295193234	69862.37978464057	45479.15617358744
6	Incidence	6	China	3	Both	19	70-74 years	411	Esophageal cancer	3	Rate	2021	106.43397752515	131.08263314130002	85.33244305
6	Incidence	6	China	3	Both	20	75-79 years	411	Esophageal cancer	1	Number	2010	34693.30720285425	39349.84418089986	28985.88391425108
[truncated: 3,473 more rows]
